# Supplementary material for: Dietary Utilization Drives the Differentiation of Gut Bacterial Communities between Specialist and Generalist Drosophilid Flies
Source: Microbiol Spectr. 2022 Jul 11;10(4):e01418-22. doi: 10.1128/spectrum.01418-22 (PMC9431182; doi:10.1128/spectrum.01418-22)
Supplement: Supplemental file 2 — Tables S1 to 5. Download spectrum.01418-22-s0002.xlsx, XLSX file, 2.0 MB [file spectrum.01418-22-s0002.xlsx]

## Sheet: Table S1
Table S1. Taxonomy, relative abundances, and read counts of bacterial OTUs sampled from Colocasiomyia species and host plants
									Read counts
	Bacterial taxonomy							Fly species and host plants		C. alocasiae feeding on A. odora								C. xenalocasiae feeding on A. odora							C. alocasiae feeding on C. formosana								C. xenalocasiae feeding on C. formosana					A. odora			C. formosana
OTU	Phylum	Class	Order	Family	Genus	Species	Total reads number	Relative abundance	Community	AOAM2013	AOAF2013	AOAM2014	AOAF2014	AOAM2015	AOAF2015	AOAM2016	AOAF2016	AOXM2013	AOXF2013	AOXM2014	AOXF2014	AOXM2015	AOXM2016	AOXF2016	CFAM2013	CFAF2013	CFAM2014	CFAF2014	CFAM2015	CFAF2015	CFAM2016	CFAF2016	CFXM2013	CFXF2013	CFXM2014	CFXF2014	CFXM2015	AO2013	AO2015	AO2016	CF2013	CF2016	CF2015
Otu0001	Proteobacteria (100)	Gammaproteobacteria (100)	Pseudomonadales (100)	Pseudomonadaceae (100)	Pseudomonas (100)	veronii (98)	129577	0.222449		304	1468	1839	572	176	423	76	674	11282	667	17052	2223	503	19	14	976	136	5493	11363	1054	317	21	0	3743	7036	13763	11062	1530	3487	13540	453	2787	9812	5712
Otu0002	Proteobacteria (100)	Alphaproteobacteria (100)	Rhizobiales (100)	Rhizobiales_unclassified (100)	Rhizobiales_unclassified (100)	Rhizobiales_unclassified (100)	89057	0.152887		7831	10395	1080	1991	3202	2291	2039	4090	763	3450	1510	2728	1175	2487	993	1393	1183	383	3957	7758	1744	683	759	1239	5139	3345	2405	7996	966	35	3834	18	177	18
Otu0003	Proteobacteria (100)	Gammaproteobacteria (100)	Gammaproteobacteria_unclassified (100)	Gammaproteobacteria_unclassified (100)	Gammaproteobacteria_unclassified (100)	Gammaproteobacteria_unclassified (100)	66331	0.113873		4	6	0	0	1202	5157	197	602	0	0	0	3	5473	2475	1222	0	0	1	2	9378	332	232	82	26	14	430	1196	38182	0	73	5	0	7	30
Otu0004	Proteobacteria (100)	Alphaproteobacteria (100)	Rhodospirillales (100)	Acetobacteraceae (100)	Commensalibacter (100)	intestini (100)	47520	0.0815791		456	941	1062	251	2736	5000	2046	2806	193	8	420	43	2145	488	162	708	4	3334	2500	10282	6578	962	502	339	2	337	644	2359	1	157	10	0	32	12
Otu0005	Firmicutes (100)	Clostridia (100)	Clostridiales (100)	Ruminococcaceae (98)	Ruminococcaceae_unclassified (98)	Ruminococcaceae_unclassified (98)	30923	0.0530865		678	495	1269	147	476	767	3008	627	1520	531	637	617	13	19	71	7028	80	0	2316	4798	141	798	1864	1751	771	3	263	0	107	3	23	2	97	3
Otu0006	Bacteroidetes (100)	Bacteroidia (100)	Bacteroidales (100)	Bacteroidales_unclassified (100)	Bacteroidales_unclassified (100)	Bacteroidales_unclassified (100)	28012	0.0480891		4	0	968	0	6545	4	971	2	0	0	0	6	93	3	4	32	0	2619	2	11704	12	4810	5	146	0	3	1	57	0	16	0	0	0	5
Otu0007	Proteobacteria (100)	Gammaproteobacteria (100)	Enterobacteriales (100)	Enterobacteriaceae (100)	Escherichia (97)	coli (97)	22997	0.0394797		16	12	7	1	14	1	29	7	71	1	102	68	154	76	4089	9	5908	74	54	17	11	17	19	122	173	192	0	123	351	1351	63	2613	609	6643
Otu0008	Firmicutes (100)	Clostridia (100)	Clostridiales (100)	Ruminococcaceae (100)	Ruminococcaceae_unclassified (100)	Ruminococcaceae_unclassified (100)	22185	0.0380857		297	786	79	179	770	597	693	256	23	757	195	225	126	13	17	84	0	969	1554	6548	6432	1126	80	77	4	3	44	2	188	13	27	0	5	16
Otu0009	Firmicutes (100)	Clostridia (100)	Clostridiales (100)	Ruminococcaceae (100)	Ruminococcaceae_unclassified (100)	Ruminococcaceae_unclassified (100)	17114	0.0293802		568	210	21	75	692	107	195	1340	451	2826	50	560	736	1059	363	421	0	1122	788	909	1004	38	42	30	803	512	1932	123	3	12	29	0	93	0
Otu0010	Bacteroidetes (100)	Bacteroidia (100)	Bacteroidales (100)	Porphyromonadaceae (100)	Dysgonomonas (100)	Dysgonomonas_unclassified (100)	15662	0.0268875		2	0	0	4	311	301	139	228	0	0	285	0	817	1813	944	0	6	56	163	1461	101	28	14	20	21	4754	1075	3062	0	14	14	0	28	1
Otu0011	Firmicutes (100)	Bacilli (100)	Lactobacillales (100)	Lactobacillaceae (100)	Lactobacillus (98)	Lactobacillus_unclassified (98)	15643	0.0268548		240	0	0	10	467	957	49	914	16	208	47	21	2297	607	632	37	1	22	0	2832	925	137	41	116	40	251	340	4212	25	24	133	4	33	5
Otu0012	Proteobacteria (100)	Gammaproteobacteria (100)	Enterobacteriales (100)	Enterobacteriaceae (100)	Enterobacteriaceae_unclassified (100)	Enterobacteriaceae_unclassified (100)	12060	0.0207038		0	0	0	0	0	0	0	0	0	0	0	3	0	0	0	0	0	0	0	0	0	3	11020	0	0	0	0	0	20	0	0	0	1014	0
Otu0013	Firmicutes (100)	Clostridia (100)	Clostridiales (100)	[Tissierellaceae] (99)	Peptoniphilus (98)	Peptoniphilus_unclassified (98)	11177	0.0191879		144	0	187	0	1826	0	198	4	0	0	0	19	2	0	1	593	0	1838	2	5909	2	325	6	0	1	2	1	0	48	10	6	0	49	4
Otu0014	Firmicutes (100)	Clostridia (100)	Clostridiales (100)	Ruminococcaceae (100)	Ruminococcaceae_unclassified (100)	Ruminococcaceae_unclassified (100)	8167	0.0140206		246	129	28	0	698	166	161	230	79	251	129	120	247	0	0	685	12	430	263	1432	429	119	69	164	1314	560	1	0	69	3	34	31	63	5
Otu0015	Actinobacteria (100)	Actinobacteria (100)	Actinomycetales (100)	Nocardiaceae (100)	Rhodococcus (100)	Rhodococcus_unclassified (100)	5694	0.00977507		17	38	19	6	5	12	4	30	416	23	395	192	21	0	1	141	10	275	409	51	0	1	0	93	243	613	786	120	170	798	42	117	282	364
Otu0016	Firmicutes (100)	Bacilli (100)	Lactobacillales (100)	Leuconostocaceae (100)	Leuconostoc (100)	Leuconostoc_unclassified (100)	5567	0.00955705		0	1	0	2	25	0	0	0	81	303	0	930	0	558	1	6	0	0	0	44	0	0	0	894	211	370	0	0	1825	0	115	10	191	0
Otu0017	Bacteroidetes (100)	Sphingobacteriia (100)	Sphingobacteriales (100)	Sphingobacteriaceae (100)	Pedobacter (100)	Pedobacter_unclassified (100)	4850	0.00832615		11	70	26	6	4	32	1	6	787	22	619	13	1	1	1	73	3	134	398	31	5	5	0	18	107	1232	296	40	99	362	11	51	169	216
Otu0018	Firmicutes (100)	Bacilli (100)	Lactobacillales (100)	Enterococcaceae (100)	Enterococcus (100)	Enterococcus_unclassified (99)	4999	0.00858194		557	764	110	10	20	12	74	13	10	69	31	120	1	1	13	33	3	524	1090	3	16	0	1	29	1	185	122	47	901	0	139	25	75	0
Otu0019	Proteobacteria (100)	Gammaproteobacteria (100)	Pseudomonadales (100)	Pseudomonadaceae (100)	Pseudomonadaceae_unclassified (100)	Pseudomonadaceae_unclassified (100)	3662	0.00628667		0	0	21	0	94	457	136	96	53	0	0	0	370	317	294	0	0	15	660	104	129	33	162	0	0	279	430	9	0	1	0	0	1	1
Otu0020	Proteobacteria (100)	Alphaproteobacteria (100)	Rhodospirillales (100)	Acetobacteraceae (100)	Commensalibacter (100)	intestini (100)	2948	0.00506093		8	20	24	5	35	66	333	12	1	1	13	3	48	10	4	8	0	18	35	2045	77	18	16	5	0	2	9	61	0	0	0	0	65	6
Otu0021	Proteobacteria (100)	Alphaproteobacteria (100)	Rickettsiales (100)	Rickettsiaceae (100)	Wolbachia (100)	Wolbachia_unclassified (100)	2318	0.00397939		1	0	0	0	74	155	0	0	49	0	0	4	557	1	1	5	0	0	0	93	356	0	0	96	167	47	0	686	0	2	0	19	0	5
Otu0022	Proteobacteria (100)	Gammaproteobacteria (100)	Xanthomonadales (100)	Xanthomonadaceae (100)	Stenotrophomonas (100)	maltophilia (97)	2119	0.00363776		6	4	6	4	1	3	0	7	1	8	387	13	7	0	0	21	0	126	18	17	5	0	0	17	292	201	473	2	1	223	4	29	100	143
Otu0023	Firmicutes (100)	Clostridia (100)	Clostridiales (100)	Ruminococcaceae (100)	Ruminococcaceae_unclassified (99)	Ruminococcaceae_unclassified (99)	2036	0.00349527		54	1	43	0	356	0	81	2	0	0	1	4	0	0	1	500	0	216	0	674	0	101	1	0	0	0	0	0	0	0	0	0	0	1
Otu0024	Actinobacteria (100)	Actinobacteria (100)	Actinomycetales (100)	Microbacteriaceae (100)	Cryocola (100)	Cryocola_unclassified (100)	1994	0.00342316		5	3	7	4	2	8	1	9	106	1	173	23	13	0	2	28	1	80	394	16	7	0	0	36	72	391	118	26	22	250	5	18	24	149
Otu0025	Firmicutes (100)	Clostridia (100)	Clostridiales (100)	[Tissierellaceae] (100)	Peptoniphilus (100)	Peptoniphilus_unclassified (100)	1800	0.00309012		65	0	125	0	167	0	25	0	0	0	0	1	0	0	0	32	0	299	0	1055	0	26	0	0	0	1	0	0	0	4	0	0	0	0
Otu0026	Proteobacteria (100)	Gammaproteobacteria (100)	Pseudomonadales (100)	Moraxellaceae (100)	Acinetobacter (100)	guillouiae (91)	1593	0.00273475		0	0	0	0	0	0	0	0	0	0	0	0	0	0	0	0	0	0	0	0	0	0	0	0	0	0	0	0	0	0	1593	0	0	0
Otu0027	Proteobacteria (100)	Gammaproteobacteria (100)	Pseudomonadales (100)	Pseudomonadaceae (100)	Pseudomonadaceae_unclassified (100)	Pseudomonadaceae_unclassified (100)	1504	0.00258197		0	0	0	0	93	26	43	624	0	0	0	0	62	175	7	0	0	0	22	0	0	26	23	5	0	1	396	0	0	0	0	0	0	1
Otu0028	Actinobacteria (100)	Actinobacteria (100)	Actinomycetales (100)	Propionibacteriaceae (100)	Propionibacterium (100)	acnes (100)	1138	0.00195364		0	16	2	0	3	0	2	19	45	6	119	51	6	0	0	110	3	17	268	2	0	1	0	45	91	139	16	8	69	22	2	9	67	0
Otu0029	Bacteroidetes (100)	Bacteroidia (100)	Bacteroidales (100)	Porphyromonadaceae (100)	Dysgonomonas (100)	Dysgonomonas_unclassified (100)	1214	0.00208411		0	0	0	0	0	0	0	0	5	0	0	0	0	0	0	0	0	0	0	1197	0	0	0	0	11	0	0	0	0	0	1	0	0	0
Otu0030	Proteobacteria (100)	Gammaproteobacteria (100)	Pseudomonadales (100)	Moraxellaceae (100)	Acinetobacter (100)	guillouiae (100)	1154	0.00198111		37	14	1	0	1	1	0	64	24	1	222	10	8	0	1	4	0	13	0	12	3	0	0	0	20	218	7	3	59	20	393	3	15	0
Otu0031	Bacteroidetes (100)	Flavobacteriia (100)	Flavobacteriales (100)	[Weeksellaceae] (100)	Wautersiella (100)	Wautersiella_unclassified (100)	1090	0.00187124		0	2	0	0	48	592	23	131	0	0	0	0	2	0	0	0	0	0	199	67	7	8	7	0	0	0	1	0	0	2	0	0	0	1
Otu0032	Firmicutes (100)	Bacilli (100)	Lactobacillales (100)	Enterococcaceae (100)	Enterococcus (95)	haemoperoxidus (95)	858	0.00147296		17	2	0	0	49	208	1	0	16	12	0	6	84	2	14	0	0	0	0	46	63	1	0	325	0	0	0	0	3	1	8	0	0	0
Otu0033	Proteobacteria (100)	Gammaproteobacteria (100)	Pseudomonadales (100)	Pseudomonadaceae (100)	Pseudomonas (100)	veronii (99)	802	0.00137682		0	7	14	5	0	0	0	0	49	4	30	61	8	0	0	14	5	67	198	13	8	0	0	55	58	0	47	5	88	0	0	55	11	0
Otu0034	Proteobacteria (100)	Betaproteobacteria (100)	Burkholderiales (100)	Burkholderiales_unclassified (100)	Burkholderiales_unclassified (100)	Burkholderiales_unclassified (100)	786	0.00134935		0	0	32	0	100	0	0	0	0	0	0	0	0	0	0	1	0	361	0	267	0	22	0	0	0	2	1	0	0	0	0	0	0	0
Otu0035	Firmicutes (100)	Bacilli (100)	Lactobacillales (100)	Lactobacillaceae (100)	Lactobacillus (100)	plantarum (100)	726	0.00124635		0	0	0	0	0	0	0	0	0	0	705	0	0	0	0	0	0	1	0	0	0	0	0	0	0	0	0	11	0	0	9	0	0	0
Otu0036	Proteobacteria (100)	Gammaproteobacteria (100)	Pasteurellales (100)	Pasteurellaceae (100)	Pasteurellaceae_unclassified (100)	Pasteurellaceae_unclassified (100)	586	0.00100601		0	0	0	0	0	0	0	0	34	0	106	1	61	4	0	0	0	0	0	0	0	0	0	150	0	71	0	145	13	0	0	0	0	1
Otu0037	Proteobacteria (100)	Alphaproteobacteria (100)	Rhizobiales (100)	Bradyrhizobiaceae (100)	Bradyrhizobiaceae_unclassified (100)	Bradyrhizobiaceae_unclassified (100)	578	0.000992271		6	0	0	2	1	2	0	0	0	1	0	4	0	0	0	0	1	0	0	22	2	0	0	0	129	0	102	0	0	99	0	0	76	131
Otu0038	Proteobacteria (100)	Gammaproteobacteria (100)	Enterobacteriales (100)	Enterobacteriaceae (100)	Morganella (100)	morganii (100)	536	0.000920169		0	0	0	0	144	23	0	8	0	0	0	0	64	0	0	0	0	0	0	265	0	15	2	0	0	0	0	14	0	1	0	0	0	0
Otu0039	Proteobacteria (100)	Gammaproteobacteria (100)	Enterobacteriales (100)	Enterobacteriaceae (100)	Providencia (100)	Providencia_unclassified (100)	540	0.000927035		0	2	47	0	101	3	0	14	40	4	0	0	5	0	1	0	0	19	0	265	1	14	5	13	0	0	0	0	0	0	5	0	0	1
Otu0040	Proteobacteria (100)	Gammaproteobacteria (100)	Enterobacteriales (100)	Enterobacteriaceae (100)	Serratia (99)	marcescens (99)	536	0.000920169		0	0	0	0	0	0	1	0	0	0	0	87	6	0	3	0	0	0	32	0	0	0	0	0	1	0	0	0	393	0	0	13	0	0
Otu0041	Bacteroidetes (100)	Bacteroidia (100)	Bacteroidales (100)	Bacteroidales_unclassified (99)	Bacteroidales_unclassified (99)	Bacteroidales_unclassified (99)	531	0.000911585		0	0	15	0	112	0	20	0	0	0	0	0	2	0	0	0	0	92	0	215	0	69	0	3	0	0	0	2	0	1	0	0	0	0
Otu0042	Proteobacteria (100)	Gammaproteobacteria (100)	Gammaproteobacteria_unclassified (100)	Gammaproteobacteria_unclassified (100)	Gammaproteobacteria_unclassified (100)	Gammaproteobacteria_unclassified (100)	524	0.000899568		0	0	6	0	102	0	2	0	0	0	0	0	0	0	0	0	0	0	0	406	0	5	0	0	0	0	0	0	0	3	0	0	0	0
Otu0043	Proteobacteria (100)	Gammaproteobacteria (100)	Xanthomonadales (100)	Xanthomonadaceae (100)	Stenotrophomonas (100)	geniculata (100)	484	0.000830898		1	0	4	1	4	1	0	0	38	1	0	13	0	1	0	15	0	0	107	0	4	0	0	18	42	0	61	0	70	98	0	5	0	0
Otu0044	Proteobacteria (100)	Gammaproteobacteria (100)	Pasteurellales (100)	Pasteurellaceae (100)	Pasteurellaceae_unclassified (100)	Pasteurellaceae_unclassified (100)	438	0.000751929		0	0	0	0	0	0	0	0	50	0	30	0	121	12	0	0	0	0	0	0	0	0	0	0	0	0	0	223	0	2	0	0	0	0
Otu0045	Firmicutes (100)	Bacilli (100)	Lactobacillales (100)	Leuconostocaceae (100)	Leuconostoc (100)	mesenteroides (100)	432	0.000741628		4	0	0	0	0	0	0	0	254	0	0	0	0	0	0	0	31	0	0	0	0	0	0	3	0	0	0	0	0	0	6	0	134	0
Otu0046	Proteobacteria (100)	Betaproteobacteria (100)	Burkholderiales (100)	Burkholderiaceae (100)	Burkholderia (100)	Burkholderia_unclassified (100)	386	0.000662659		0	14	2	0	0	0	0	4	0	2	16	4	0	0	0	0	0	0	8	7	0	0	0	7	86	1	87	8	22	31	0	0	71	16
Otu0047	Firmicutes (100)	Clostridia (100)	Clostridiales (100)	Clostridiales_unclassified (100)	Clostridiales_unclassified (100)	Clostridiales_unclassified (100)	397	0.000681543		0	0	0	0	0	0	0	0	0	0	0	0	63	1	0	0	0	0	0	0	0	0	0	107	0	138	0	88	0	0	0	0	0	0
Otu0048	Proteobacteria (100)	Alphaproteobacteria (100)	Sphingomonadales (100)	Sphingomonadaceae (100)	Novosphingobium (100)	Novosphingobium_unclassified (95)	390	0.000669526		0	0	0	2	0	0	0	7	0	0	361	0	0	0	0	0	0	0	0	0	0	0	0	0	0	0	0	0	0	0	0	20	0	0
Otu0049	Firmicutes (100)	Bacilli (100)	Lactobacillales (100)	Streptococcaceae (100)	Streptococcus (100)	infantis (75)	338	0.000580256		0	12	0	0	0	0	0	2	1	1	0	8	0	1	0	51	0	28	0	3	0	0	0	1	155	0	0	0	33	15	0	5	22	0
Otu0050	Firmicutes (100)	Clostridia (100)	Clostridiales (100)	Ruminococcaceae (100)	Ruminococcaceae_unclassified (75)	Ruminococcaceae_unclassified (75)	343	0.000588839		9	3	1	0	45	0	15	11	0	29	0	25	2	1	1	2	0	5	0	90	93	6	1	1	1	0	0	0	0	0	2	0	0	0
Otu0051	Proteobacteria (100)	Betaproteobacteria (100)	Burkholderiales (100)	Oxalobacteraceae (100)	Ralstonia (100)	Ralstonia_unclassified (100)	312	0.00053562		6	3	0	0	0	0	0	0	12	0	0	0	0	0	0	15	0	18	0	6	0	0	0	11	28	30	80	10	32	0	0	0	0	61
Otu0052	Proteobacteria (100)	Betaproteobacteria (100)	Burkholderiales (100)	Comamonadaceae (100)	Pelomonas (100)	puraquae (100)	313	0.000537337		0	0	0	0	0	1	0	3	0	0	39	0	2	0	0	0	0	0	0	0	0	0	0	0	10	213	24	0	0	0	0	0	21	0
Otu0053	Proteobacteria (100)	Betaproteobacteria (100)	Burkholderiales (100)	Burkholderiales_unclassified (100)	Burkholderiales_unclassified (100)	Burkholderiales_unclassified (100)	310	0.000532187		0	0	9	0	35	41	23	15	0	0	0	0	10	1	2	0	0	0	0	58	32	9	5	18	0	0	0	51	0	0	0	0	0	1
Otu0054	Saccharibacteria (100)	TM7-3 (100)	TM7-3_unclassified (100)	TM7-3_unclassified (100)	TM7-3_unclassified (100)	TM7-3_unclassified (100)	308	0.000528754		0	0	0	0	5	0	0	0	178	9	0	2	0	0	0	0	0	0	0	0	0	1	0	113	0	0	0	0	0	0	0	0	0	0
Otu0055	Proteobacteria (100)	Gammaproteobacteria (100)	Enterobacteriales (100)	Enterobacteriaceae (100)	Proteus (100)	Proteus_unclassified (100)	290	0.000497852		0	0	10	0	130	0	0	0	0	0	0	0	6	0	0	0	0	0	0	131	0	10	0	0	0	0	0	0	0	1	0	0	0	2
Otu0056	Proteobacteria (100)	Alphaproteobacteria (100)	Sphingomonadales (100)	Sphingomonadaceae (100)	Sphingomonas (100)	Sphingomonas_unclassified (100)	284	0.000487552		2	0	3	0	5	5	0	13	108	0	8	1	0	0	0	4	7	0	0	0	0	0	0	0	0	0	0	4	0	0	0	68	0	56
Otu0057	Bacteroidetes (100)	Bacteroidia (100)	Bacteroidales (100)	Porphyromonadaceae (100)	Dysgonomonas (100)	Dysgonomonas_unclassified (100)	267	0.000458368		0	0	0	0	0	0	0	0	60	0	0	0	23	0	1	0	0	0	0	0	0	0	0	0	88	0	95	0	0	0	0	0	0	0
Otu0058	Proteobacteria (100)	Alphaproteobacteria (100)	Caulobacterales (100)	Caulobacteraceae (100)	Caulobacter (100)	Caulobacter_unclassified (99)	255	0.000437767		0	0	0	0	0	0	0	0	163	0	0	0	0	0	0	1	0	0	0	0	0	0	0	0	0	0	0	0	0	91	0	0	0	0
Otu0059	Proteobacteria (100)	Betaproteobacteria (100)	Burkholderiales (100)	Burkholderiaceae (100)	Burkholderia (100)	Burkholderia_unclassified (74)	240	0.000412016		0	13	0	0	0	1	0	0	24	0	0	4	0	0	0	3	0	9	0	0	6	0	0	0	0	133	0	0	30	17	0	0	0	0
Otu0060	Proteobacteria (100)	Gammaproteobacteria (100)	Pseudomonadales (100)	Moraxellaceae (100)	Alkanindiges (100)	Alkanindiges_unclassified (100)	228	0.000391415		0	0	0	0	0	0	0	0	0	0	0	0	0	0	0	0	0	0	0	5	0	0	0	0	0	0	0	0	0	1	0	0	0	222
Otu0061	Proteobacteria (100)	Gammaproteobacteria (100)	Pseudomonadales (100)	Pseudomonadaceae (100)	Pseudomonas (100)	Pseudomonas_unclassified (99)	226	0.000387982		1	0	15	0	0	0	0	3	0	0	97	12	0	0	0	0	0	0	38	0	0	0	0	0	0	31	0	2	27	0	0	0	0	0
Otu0062	Proteobacteria (100)	Alphaproteobacteria (100)	Rhodospirillales (100)	Acetobacteraceae (100)	Acetobacter (100)	Acetobacter_unclassified (100)	201	0.000345063		0	0	0	0	0	0	3	18	0	0	0	24	0	0	0	0	6	0	0	1	0	0	0	0	0	0	0	27	56	1	8	0	57	0
Otu0063	Proteobacteria (100)	Gammaproteobacteria (100)	Xanthomonadales (100)	Xanthomonadaceae (100)	Luteibacter (100)	rhizovicinus (100)	214	0.000367381		0	0	0	0	1	0	0	0	0	0	157	2	0	0	0	0	0	0	0	0	2	0	0	12	29	0	0	0	7	0	4	0	0	0
Otu0064	Proteobacteria (100)	Alphaproteobacteria (100)	Rickettsiales (100)	Rickettsiales_unclassified (100)	Rickettsiales_unclassified (100)	Rickettsiales_unclassified (100)	40	6.86693e-05		0	0	0	0	0	0	0	0	0	0	0	0	0	0	0	0	0	0	0	0	0	0	0	0	0	0	0	0	0	0	3	0	37	0
Otu0065	Firmicutes (100)	Bacilli (100)	Lactobacillales (100)	Enterococcaceae (100)	Vagococcus (100)	Vagococcus_unclassified (100)	197	0.000338196		9	0	0	0	15	3	2	14	72	0	0	2	3	0	0	2	0	0	0	24	3	2	0	10	0	0	0	36	0	0	0	0	0	0
Otu0066	Actinobacteria (100)	Actinobacteria (100)	Actinomycetales (100)	Nocardioidaceae (100)	Marmoricola (100)	aurantiacus (100)	198	0.000339913		0	0	0	0	0	0	0	0	0	0	0	0	0	0	0	2	0	14	0	0	0	0	0	0	0	0	0	0	0	0	0	0	0	182
Otu0067	Proteobacteria (100)	Alphaproteobacteria (100)	Rhizobiales (100)	Phyllobacteriaceae (100)	Defluvibacter (100)	Defluvibacter_unclassified (100)	195	0.000334763		0	0	0	0	0	0	0	0	0	0	0	0	0	0	0	0	0	0	0	0	0	0	0	0	0	0	0	0	0	195	0	0	0	0
Otu0068	Proteobacteria (100)	Gammaproteobacteria (100)	Pseudomonadales (100)	Moraxellaceae (100)	Acinetobacter (100)	rhizosphaerae (99)	192	0.000329613		0	0	0	0	0	0	0	2	0	0	0	0	0	0	0	0	0	0	14	0	0	0	0	0	0	164	0	0	10	0	2	0	0	0
Otu0069	Actinobacteria (100)	Actinobacteria (100)	Actinomycetales (100)	Corynebacteriaceae (98)	Corynebacterium (98)	Corynebacterium_unclassified (98)	190	0.000326179		0	10	0	1	0	0	0	0	0	0	0	9	0	0	0	170	0	0	0	0	0	0	0	0	0	0	0	0	0	0	0	0	0	0
Otu0070	Proteobacteria (100)	Betaproteobacteria (100)	Neisseriales (100)	Neisseriaceae (100)	Neisseriaceae_unclassified (100)	Neisseriaceae_unclassified (100)	185	0.000317595		1	0	0	0	0	0	0	1	0	0	0	3	0	0	0	6	0	0	24	0	0	0	0	33	72	0	0	0	45	0	0	0	0	0
Otu0071	Firmicutes (100)	Bacilli (100)	Lactobacillales (100)	Enterococcaceae (100)	Enterococcus (100)	Enterococcus_unclassified (100)	174	0.000298711		4	0	0	0	16	0	0	0	0	0	0	1	1	0	0	2	0	16	0	113	0	5	0	0	0	0	0	13	3	0	0	0	0	0
Otu0072	Firmicutes (100)	Erysipelotrichi (100)	Erysipelotrichales (100)	Erysipelotrichaceae (100)	Erysipelothrix (100)	Erysipelothrix_unclassified (100)	175	0.000300428		1	0	0	0	13	0	0	0	0	0	0	0	0	0	0	0	0	0	0	157	1	2	0	0	0	0	0	1	0	0	0	0	0	0
Otu0073	Proteobacteria (100)	Betaproteobacteria (100)	Neisseriales (100)	Neisseriaceae (100)	Neisseria (100)	subflava (90)	168	0.000288411		0	0	0	0	0	0	0	0	0	0	0	3	0	0	0	0	0	0	0	0	0	0	0	0	154	0	0	0	0	0	0	0	11	0
Otu0074	Proteobacteria (100)	Alphaproteobacteria (100)	Caulobacterales (100)	Caulobacteraceae (100)	Brevundimonas (100)	vesicularis (100)	164	0.000281544		0	0	0	0	0	0	1	0	95	0	0	0	0	2	0	0	0	0	0	0	0	0	0	0	0	0	0	0	0	66	0	0	0	0
Otu0075	Proteobacteria (100)	Gammaproteobacteria (100)	Pseudomonadales (100)	Moraxellaceae (100)	Acinetobacter (100)	guillouiae (89)	164	0.000281544		0	12	0	0	1	6	0	11	0	0	0	1	0	0	0	0	0	0	133	0	0	0	0	0	0	0	0	0	0	0	0	0	0	0
Otu0076	Proteobacteria (100)	Gammaproteobacteria (100)	Gammaproteobacteria_unclassified (100)	Gammaproteobacteria_unclassified (100)	Gammaproteobacteria_unclassified (100)	Gammaproteobacteria_unclassified (100)	164	0.000281544		0	0	0	0	5	27	0	5	0	0	0	0	0	0	0	0	0	0	0	99	12	0	3	0	0	0	0	13	0	0	0	0	0	0
Otu0077	Firmicutes (100)	Bacilli (100)	Lactobacillales (100)	Carnobacteriaceae (100)	Granulicatella (100)	Granulicatella_unclassified (100)	162	0.000278111		0	0	0	0	0	0	0	0	78	0	0	4	0	0	0	22	0	0	0	0	0	0	0	19	31	0	0	0	8	0	0	0	0	0
Otu0078	Proteobacteria (100)	Betaproteobacteria (100)	Burkholderiales (100)	Comamonadaceae (100)	Comamonas (100)	Comamonas_unclassified (100)	157	0.000269527		0	0	0	0	0	0	0	0	11	0	0	5	0	0	0	4	0	0	32	0	0	0	0	10	33	1	0	0	35	0	0	0	26	0
Otu0079	Proteobacteria (100)	Gammaproteobacteria (100)	Xanthomonadales (100)	Sinobacteraceae (100)	Nevskia (100)	ramosa (94)	135	0.000231759		0	0	0	0	0	0	0	2	12	0	94	1	0	0	0	0	0	0	0	0	0	0	0	0	1	0	0	5	16	0	0	4	0	0
Otu0080	Proteobacteria (100)	Gammaproteobacteria (100)	Pasteurellales (99)	Pasteurellaceae (99)	Pasteurellaceae_unclassified (99)	Pasteurellaceae_unclassified (99)	154	0.000264377		0	0	0	0	0	1	0	0	67	0	0	0	18	12	0	1	0	0	0	0	0	0	0	0	0	0	0	55	0	0	0	0	0	0
Otu0081	Actinobacteria (100)	Actinobacteria (100)	Actinomycetales (100)	Micrococcaceae (100)	Kocuria (99)	rhizophila (95)	136	0.000233476		0	0	0	0	0	0	0	5	0	0	0	8	0	0	0	0	0	0	0	0	0	0	0	32	0	77	0	0	14	0	0	0	0	0
Otu0082	Firmicutes (100)	Bacilli (100)	Bacillales (100)	Staphylococcaceae (84)	Staphylococcus (84)	Staphylococcus_unclassified (59)	145	0.000248926		0	0	0	0	0	0	0	0	0	0	0	2	0	0	0	6	1	0	25	0	2	0	0	0	47	0	44	0	10	0	0	0	8	0
Otu0083	Proteobacteria (100)	Gammaproteobacteria (100)	Pseudomonadales (100)	Moraxellaceae (100)	Acinetobacter (100)	guillouiae (95)	144	0.000247209		0	0	0	0	0	0	0	0	0	0	0	1	0	0	0	0	0	0	0	0	0	0	0	0	0	0	0	0	23	0	120	0	0	0
Otu0084	Firmicutes (100)	Bacilli (100)	Lactobacillales (100)	Streptococcaceae (100)	Lactococcus (100)	Lactococcus_unclassified (100)	143	0.000245493		0	0	0	0	0	1	1	0	0	0	0	1	1	2	3	0	0	0	0	6	0	0	2	0	0	0	0	19	10	0	87	0	10	0
Otu0085	Proteobacteria (100)	Gammaproteobacteria (100)	Gammaproteobacteria_unclassified (100)	Gammaproteobacteria_unclassified (100)	Gammaproteobacteria_unclassified (100)	Gammaproteobacteria_unclassified (100)	120	0.000206008		0	0	0	0	0	0	0	4	0	0	79	7	0	0	1	0	1	0	1	1	0	0	0	0	0	0	0	0	0	0	0	0	26	0
Otu0086	Proteobacteria (100)	Alphaproteobacteria (100)	Rhodospirillales (100)	Acetobacteraceae (100)	Acetobacteraceae_unclassified (100)	Acetobacteraceae_unclassified (100)	140	0.000240343		0	0	0	0	0	0	1	0	0	0	0	0	0	0	0	0	0	0	138	0	0	0	1	0	0	0	0	0	0	0	0	0	0	0
Otu0087	Actinobacteria (100)	Actinobacteria (100)	Actinomycetales (100)	Micrococcaceae (100)	Rothia (100)	dentocariosa (100)	139	0.000238626		0	0	0	0	0	0	0	6	0	0	0	26	0	0	0	0	0	0	0	0	0	0	0	17	53	0	0	0	37	0	0	0	0	0
Otu0088	Proteobacteria (100)	Betaproteobacteria (100)	Burkholderiales (100)	Oxalobacteraceae (100)	Ralstonia (100)	Ralstonia_unclassified (100)	139	0.000238626		0	6	0	0	2	0	0	0	0	2	0	5	2	0	0	0	0	0	0	0	0	0	0	0	0	0	77	15	29	0	1	0	0	0
Otu0089	Proteobacteria (100)	Alphaproteobacteria (100)	Rhizobiales (100)	Xanthobacteraceae (100)	Xanthobacter (100)	Xanthobacter_unclassified (100)	138	0.000236909		0	0	0	0	0	0	0	0	138	0	0	0	0	0	0	0	0	0	0	0	0	0	0	0	0	0	0	0	0	0	0	0	0	0
Otu0090	Bacteroidetes (100)	Flavobacteriia (100)	Flavobacteriales (100)	[Weeksellaceae] (100)	[Weeksellaceae]_unclassified (100)	[Weeksellaceae]_unclassified (100)	130	0.000223175		0	0	0	0	0	0	0	0	0	0	0	0	100	23	7	0	0	0	0	0	0	0	0	0	0	0	0	0	0	0	0	0	0	0
Otu0091	Actinobacteria (100)	Actinobacteria (100)	Actinomycetales (100)	Corynebacteriaceae (100)	Corynebacterium (100)	variabile (100)	128	0.000219742		0	0	2	0	8	0	0	1	22	6	0	10	0	0	0	22	0	0	0	8	0	2	0	0	11	0	0	0	9	0	0	0	27	0
Otu0092	Actinobacteria (100)	Actinobacteria (100)	Actinomycetales (100)	Corynebacteriaceae (100)	Corynebacterium (100)	Corynebacterium_unclassified (100)	82	0.000140772		0	0	0	0	0	0	0	8	0	0	0	6	0	1	0	6	0	0	7	0	0	1	0	0	0	0	0	0	14	36	0	0	3	0
Otu0093	Firmicutes (100)	Clostridia (100)	Clostridiales (100)	Veillonellaceae (100)	Veillonellaceae_unclassified (100)	Veillonellaceae_unclassified (100)	125	0.000214592		0	0	0	0	34	0	1	0	0	0	0	0	0	0	0	0	0	2	0	76	0	12	0	0	0	0	0	0	0	0	0	0	0	0
Otu0094	Firmicutes (100)	Bacilli (100)	Lactobacillales (100)	Carnobacteriaceae (100)	Granulicatella (99)	Granulicatella_unclassified (99)	122	0.000209441		0	0	0	0	0	0	0	1	0	0	0	10	0	0	0	20	0	0	0	0	0	0	0	0	69	0	0	0	22	0	0	0	0	0
Otu0095	Bacteroidetes (100)	Bacteroidia (100)	Bacteroidales (100)	Porphyromonadaceae (100)	Dysgonomonas (100)	Dysgonomonas_unclassified (100)	118	0.000202574		0	0	7	0	8	0	0	10	65	0	0	0	0	0	0	0	0	0	0	0	1	0	3	0	0	0	0	24	0	0	0	0	0	0
Otu0096	Firmicutes (100)	Clostridia (100)	Clostridiales (100)	Clostridiales_unclassified (100)	Clostridiales_unclassified (100)	Clostridiales_unclassified (100)	117	0.000200858		0	0	0	0	0	0	0	0	40	0	0	0	22	2	0	0	0	0	0	0	0	0	0	0	0	0	0	53	0	0	0	0	0	0
Otu0097	Proteobacteria (100)	Betaproteobacteria (100)	Burkholderiales (100)	Alcaligenaceae (100)	Achromobacter (100)	Achromobacter_unclassified (100)	115	0.000197424		0	0	0	0	0	0	0	0	0	2	0	0	0	0	0	0	0	21	0	0	0	0	0	0	89	0	0	0	0	0	0	3	0	0
Otu0098	Proteobacteria (100)	Gammaproteobacteria (100)	Pasteurellales (100)	Pasteurellaceae (100)	Haemophilus (100)	influenzae (100)	109	0.000187124		0	10	0	0	0	0	0	0	1	0	0	1	0	0	0	1	0	11	0	0	0	0	0	13	72	0	0	0	0	0	0	0	0	0
Otu0099	Proteobacteria (100)	Gammaproteobacteria (100)	Gammaproteobacteria_unclassified (94)	Gammaproteobacteria_unclassified (94)	Gammaproteobacteria_unclassified (94)	Gammaproteobacteria_unclassified (94)	108	0.000185407		0	0	0	1	0	0	0	0	0	0	0	0	0	0	0	0	102	0	0	0	0	0	0	1	1	0	0	0	0	0	0	0	1	2
Otu0102	Proteobacteria (100)	Gammaproteobacteria (100)	Pseudomonadales (100)	Moraxellaceae (100)	Acinetobacter (100)	guillouiae (100)	101	0.00017339		4	9	0	0	0	0	0	0	0	0	4	0	0	0	0	0	0	0	0	0	0	0	0	0	9	0	0	0	0	0	75	0	0	0
Otu0107	Bacteroidetes (100)	Flavobacteriia (100)	Flavobacteriales (100)	[Weeksellaceae] (100)	Chryseobacterium (100)	Chryseobacterium_unclassified (100)	93	0.000159656		0	0	0	0	0	0	0	0	0	0	0	0	0	0	0	0	0	0	0	0	0	0	0	5	0	56	0	0	32	0	0	0	0	0
Otu0116	Proteobacteria (100)	Gammaproteobacteria (100)	Pseudomonadales (100)	Moraxellaceae (100)	Acinetobacter (100)	rhizosphaerae (94)	78	0.000133905		0	0	0	0	0	0	1	0	0	0	0	0	0	0	0	0	0	0	0	0	0	0	0	0	0	0	0	0	0	0	77	0	0	0
Otu0119	Actinobacteria (100)	Actinobacteria (100)	Actinomycetales (100)	Corynebacteriaceae (100)	Corynebacterium (100)	Corynebacterium_unclassified (100)	73	0.000125321		0	0	0	0	0	0	0	0	0	0	0	1	0	0	0	0	0	0	0	0	0	0	0	0	0	0	12	0	0	38	0	0	22	0
Otu0125	[Thermi] (100)	Deinococci (100)	Deinococcales (100)	Deinococcaceae (100)	Deinococcus (100)	Deinococcus_unclassified (100)	70	0.000120171		0	0	0	0	0	0	0	0	0	0	0	0	0	0	0	0	0	0	0	0	0	0	0	0	0	0	0	0	0	1	0	0	0	69
Otu0126	Actinobacteria (100)	Actinobacteria (100)	Actinomycetales (100)	Microbacteriaceae (100)	Microbacterium (99)	chocolatum (86)	68	0.000116738		0	0	0	0	0	0	0	0	0	0	0	6	0	0	0	2	0	0	0	0	0	0	0	0	0	0	0	0	19	0	1	0	20	20
Otu0130	Proteobacteria (100)	Betaproteobacteria (100)	Burkholderiales (100)	Oxalobacteraceae (100)	Janthinobacterium (100)	lividum (100)	66	0.000113304		0	5	0	0	0	9	0	0	0	0	0	0	4	0	0	0	0	0	0	0	0	0	0	0	0	0	0	0	0	35	0	0	0	13
Otu0131	Proteobacteria (100)	Alphaproteobacteria (100)	Sphingomonadales (100)	Sphingomonadaceae (100)	Kaistobacter (100)	Kaistobacter_unclassified (100)	65	0.000111588		0	0	0	0	0	0	0	0	0	0	0	0	0	0	0	0	0	0	0	0	0	0	0	9	0	0	0	0	0	0	0	0	0	56
Otu0135	Proteobacteria (100)	Gammaproteobacteria (100)	Pseudomonadales (97)	Pseudomonadaceae (97)	Pseudomonas (97)	Pseudomonas_unclassified (96)	59	0.000101287		0	3	2	0	0	0	0	0	2	0	4	0	0	0	0	0	0	3	8	0	0	0	0	3	5	3	6	0	4	9	0	2	3	2
Otu0142	Proteobacteria (100)	Gammaproteobacteria (100)	Enterobacteriales (100)	Enterobacteriaceae (100)	Enterobacter (87)	ludwigii (70)	59	0.000101287		0	0	4	0	0	0	0	0	0	0	0	0	0	0	0	3	0	0	0	0	0	0	0	10	0	0	0	0	0	1	4	0	0	37
Otu0143	Proteobacteria (100)	Betaproteobacteria (100)	Burkholderiales (100)	Oxalobacteraceae (100)	Oxalobacteraceae_unclassified (53)	Oxalobacteraceae_unclassified (53)	59	0.000101287		0	0	0	0	0	0	0	0	0	0	0	0	0	0	0	0	0	0	0	0	0	0	0	0	0	0	0	3	0	0	0	0	0	56
Otu0146	Proteobacteria (100)	Gammaproteobacteria (100)	Aeromonadales (100)	Aeromonadaceae (100)	Aeromonas (100)	hydrophila (95)	56	9.6137e-05		0	0	0	0	0	0	0	0	17	0	0	1	0	0	0	0	0	0	0	0	0	0	0	0	0	0	17	0	0	0	0	0	21	0
Otu0147	Firmicutes (100)	Clostridia (100)	Clostridiales (100)	[Tissierellaceae] (100)	Anaerococcus (100)	Anaerococcus_unclassified (100)	54	9.27035e-05		0	0	0	0	0	0	0	0	0	0	0	2	0	0	0	0	0	0	0	0	0	0	0	0	0	0	0	0	52	0	0	0	0	0
Otu0150	Firmicutes (100)	Bacilli (100)	Lactobacillales (100)	Streptococcaceae (100)	Lactococcus (100)	Lactococcus_unclassified (100)	50	8.58366e-05		11	4	0	0	2	1	0	1	0	0	0	0	0	0	0	0	0	0	0	0	0	2	0	0	0	0	0	0	1	0	2	0	26	0
Otu0152	Bacteroidetes (100)	Flavobacteriia (100)	Flavobacteriales (100)	[Weeksellaceae] (100)	Chryseobacterium (100)	Chryseobacterium_unclassified (100)	48	8.24032e-05		0	0	0	0	0	4	4	0	0	0	0	0	0	0	0	0	0	0	0	0	7	2	0	0	0	0	0	0	0	29	2	0	0	0
Otu0154	Proteobacteria (100)	Alphaproteobacteria (100)	Caulobacterales (100)	Caulobacteraceae (100)	Brevundimonas (100)	diminuta (100)	47	8.06864e-05		0	0	0	0	0	0	0	0	0	0	0	0	0	0	0	0	0	0	0	0	0	0	0	0	0	0	0	0	0	0	0	0	47	0
Otu0157	[Thermi] (100)	Deinococci (100)	Deinococcales (100)	Deinococcaceae (100)	Deinococcus (100)	Deinococcus_unclassified (100)	44	7.55362e-05		0	0	0	0	0	0	0	0	0	0	0	6	3	0	0	0	0	0	0	0	0	0	0	0	0	0	0	0	35	0	0	0	0	0
Otu0161	Proteobacteria (100)	Betaproteobacteria (100)	Neisseriales (100)	Neisseriaceae (100)	Aquitalea (100)	magnusonii (100)	43	7.38195e-05		0	0	0	0	0	0	0	0	0	0	0	5	0	0	0	0	0	0	0	0	0	0	0	0	0	0	0	0	38	0	0	0	0	0
Otu0165	Firmicutes (100)	Bacilli (100)	Bacillales (100)	Staphylococcaceae (100)	Staphylococcus (100)	sciuri (100)	40	6.86693e-05		0	0	0	0	0	0	0	0	0	0	0	2	0	0	0	0	0	0	0	0	0	0	0	22	0	0	0	0	16	0	0	0	0	0
Otu0171	Firmicutes (100)	Clostridia (100)	Clostridiales (100)	Clostridiaceae (100)	Clostridium (100)	Clostridium_unclassified (100)	36	6.18024e-05		0	0	0	0	0	0	0	0	0	0	0	6	0	0	0	0	0	0	0	0	0	0	0	0	0	0	0	0	30	0	0	0	0	0
Otu0179	Proteobacteria (100)	Gammaproteobacteria (100)	Pseudomonadales (100)	Pseudomonadaceae (100)	Pseudomonas (100)	Pseudomonas_unclassified (100)	30	5.1502e-05		2	0	0	0	0	0	0	0	0	0	0	3	0	4	0	0	0	0	0	0	0	4	0	0	0	0	0	0	17	0	0	0	0	0
Otu0186	Proteobacteria (100)	Alphaproteobacteria (100)	Rhodobacterales (100)	Rhodobacteraceae (100)	Paracoccus (100)	Paracoccus_unclassified (100)	31	5.32187e-05		0	0	0	0	0	0	0	0	0	0	0	4	0	0	0	0	0	0	0	0	0	0	0	0	0	0	0	0	23	0	4	0	0	0
Otu0188	Bacteroidetes (100)	Flavobacteriia (100)	Flavobacteriales (100)	[Weeksellaceae] (100)	Elizabethkingia (100)	meningoseptica (100)	31	5.32187e-05		0	0	0	0	0	0	0	0	0	0	0	0	0	0	0	0	0	0	0	0	0	0	0	9	0	0	0	0	0	0	22	0	0	0
Otu0197	Firmicutes (100)	Bacilli (100)	Lactobacillales (100)	Streptococcaceae (100)	Lactococcus (100)	garvieae (100)	29	4.97852e-05		0	0	0	0	0	0	0	0	0	0	0	0	2	0	0	0	0	0	0	0	0	0	0	0	0	0	0	0	0	0	13	0	14	0
Otu0221	Proteobacteria (100)	Betaproteobacteria (100)	Burkholderiales (100)	Oxalobacteraceae (100)	Herbaspirillum (100)	Herbaspirillum_unclassified (100)	25	4.29183e-05		1	0	0	0	0	0	0	0	0	0	0	0	0	0	0	0	0	0	0	0	0	0	0	0	0	0	0	0	6	0	0	0	18	0
Otu0238	Proteobacteria (100)	Gammaproteobacteria (100)	Pseudomonadales (100)	Moraxellaceae (100)	Acinetobacter (100)	Acinetobacter_unclassified (100)	22	3.77681e-05		0	0	0	0	0	0	0	0	0	0	0	0	0	0	0	0	0	0	0	0	0	0	0	0	0	0	0	0	0	0	22	0	0	0
Otu0255	Proteobacteria (100)	Gammaproteobacteria (100)	Enterobacteriales (100)	Enterobacteriaceae (100)	Sodalis (100)	Sodalis_unclassified (100)	19	3.26179e-05		0	0	0	0	0	0	0	0	0	0	0	0	0	0	0	0	0	0	0	0	0	0	0	0	0	0	0	0	0	0	0	0	19	0
Otu0256	Firmicutes (100)	Clostridia (100)	Clostridiales (100)	Lachnospiraceae (100)	Lachnoanaerobaculum (100)	orale (100)	19	3.26179e-05		0	0	0	0	0	0	0	0	0	0	0	2	0	0	0	0	0	0	0	0	0	0	0	0	0	0	0	0	17	0	0	0	0	0
Otu0260	Proteobacteria (100)	Alphaproteobacteria (100)	Rickettsiales (100)	Rickettsiales_unclassified (100)	Rickettsiales_unclassified (100)	Rickettsiales_unclassified (100)	18	3.09012e-05		0	0	0	0	0	0	0	0	0	0	0	2	0	0	0	0	0	0	0	0	0	0	0	0	0	0	0	0	13	0	0	3	0	0
Otu0271	Actinobacteria (100)	Actinobacteria (100)	Actinomycetales (100)	Dietziaceae (100)	Dietzia (100)	Dietzia_unclassified (100)	17	2.91844e-05		0	0	0	0	0	0	0	0	0	0	0	0	0	0	0	0	0	0	0	0	0	0	0	0	0	0	0	0	0	0	0	0	17	0
Otu0273	Proteobacteria (100)	Betaproteobacteria (100)	Burkholderiales (100)	Comamonadaceae (100)	Comamonas (100)	terrigena (77)	17	2.91844e-05		0	0	0	0	0	0	0	0	0	0	0	3	0	0	0	0	0	0	0	0	0	0	0	0	0	0	0	0	14	0	0	0	0	0
Otu0288	Bacteroidetes (100)	Flavobacteriia (100)	Flavobacteriales (100)	[Weeksellaceae] (100)	Cloacibacterium (100)	Cloacibacterium_unclassified (100)	15	2.5751e-05		0	0	0	0	0	0	0	0	0	0	0	0	0	0	0	0	0	0	0	0	0	0	0	0	0	0	0	0	15	0	0	0	0	0
Otu0290	Proteobacteria (100)	Betaproteobacteria (100)	Neisseriales (100)	Neisseriaceae (100)	Neisseriaceae_unclassified (100)	Neisseriaceae_unclassified (100)	15	2.5751e-05		0	0	0	0	0	0	0	0	0	0	0	1	0	0	0	0	0	0	0	0	0	0	0	0	0	0	0	0	14	0	0	0	0	0
Otu0293	Bacteroidetes (100)	[Saprospirae] (100)	[Saprospirales] (100)	Chitinophagaceae (100)	Flavisolibacter (100)	Flavisolibacter_unclassified (100)	15	2.5751e-05		0	0	0	0	0	0	0	0	0	0	0	0	0	0	0	0	0	0	0	0	0	0	0	0	0	0	0	0	0	0	0	0	0	15
Otu0305	Firmicutes (100)	Bacilli (100)	Lactobacillales (100)	Leuconostocaceae (100)	Fructobacillus (100)	Fructobacillus_unclassified (100)	14	2.40343e-05		0	0	0	0	0	0	0	0	0	0	0	0	0	0	0	0	0	0	0	0	0	0	0	0	0	0	0	0	0	0	1	0	13	0
								Total number of reads		11630	15490	7097	3279	20981	17472	10600	12962	17623	9206	24117	8404	15490	10191	8871	13302	7504	18725	27222	71777	18870	9702	14735	10041	17807	28754	22271	59475	9816	17707	7414	5914	13769	14284
								Number of major OTU (> 1%)		10	7	9	6	12	11	12	12	9	8	10	10	10	9	8	10	5	13	11	15	9	10	5	13	8	11	13	7	10	7	11	4	7	7
Note: Numbers in parentheses represent the confidence values of assigned bacterial names. The bacterial communities were named by host plant species (AO: Alocasia odora; CF: Colocasia formosana), fly species (A: Colocasiomyia alocasiae; X: C. xenalocasiae), sex (M: male; F: female), and year (2013-2016).

## Sheet: Table S2
Table S2. Numbers of bacterial OTUs specific to Colocasiomyia flies and shared between flies and host plants
Sample ID	Species	Host plant	Collecting year	No. of subsampled reads	No. of OTU	No. of OTU specific in fly (%)	No. of OTU shared in fly and plant (%)
AOAM2013	C. alocasiae	A. odora	2013	3279	29	14 (48.28)	15 (51.72)
AOAM2015			2015	3279	41	27 (65.85)	14 (34.15)
AOAM2016			2016	3279	29	13 (44.83)	16 (55.17)
AOAF2013			2013	3279	25	8 (32.00)	17 (68.00)
AOAF2015			2015	3279	27	16 (59.26)	11 (40.74)
AOAF2016			2016	3279	37	19 (51.35)	18 (48.65)
CFAM2013		C. formosana	2013	3279	33	15 (45.45)	18 (54.55)
CFAM2015			2015	3279	36	25 (69.44)	11 (30.56)
CFAM2016			2016	3279	31	18 (58.06)	13 (41.94)
CFAF2013			2013	3279	16	5 (31.25)	11 (68.75)
CFAF2015			2015	3279	28	14 (50.00)	14 (50.00)
CFAF2016			2016	3279	18	6 (33.33)	12 (66.67)
AOXM2013	C. xenalocasiae	A. odora	2013	3279	39	18 (46.25)	21 (53.85)
AOXM2015			2015	3279	38	23 (60.53)	15 (39.47)
AOXM2016			2016	3279	25	13 (52.00)	12 (48.00)
AOXF2013			2013	3279	23	7 (30.43)	16 (69.57)
AOXF2016			2016	3279	20	8 (40.00)	12 (60.00)
CFXM2013		C. formosana	2013	3279	41	25 (60.98)	16 (39.02)
CFXM2015			2015	3279	27	16 (59.26)	11 (40.74)
CFXF2013			2013	3279	36	18 (50.00)	18 (50.00)

## Sheet: Table S3
Table S3. Enrichment analyses of KEGG orthologs (KO) in specialists and generalists using linear discriminant analysis (LDA) effect size method (LDA > 0 : enriched in specialists; LDA < 0 : enriched in generalists)
		LDA
KEGG ortholog		Araceae-feeding fly vs. generalist		Mycophagous fly vs. generalist		Cactophilic fly vs. generalist
KO ID	Gene function	Score	P	Score	P	Score	P
K03088	sprT; SprT protein	3.21039	4.44e-16	3.03518	0	3.2437	0
K02004	LYS21, LYS20; homocitrate synthase [EC:2.3.3.14]	2.77483	1.68e-09	3.13371	0	3.15838	0
K02003	E2.5.1.56, neuB; N-acetylneuraminate synthase [EC:2.5.1.56]	2.71157	1.06e-09	2.95201	0	2.77566	0
K02529	cpaE, tadZ; pilus assembly protein CpaE	2.96055	7.67e-14	2.93799	0	2.53434	6.66e-14
K09687	E1.14.13.40; anthraniloyl-CoA monooxygenase [EC:1.14.13.40]	2.71285	1.16e-10	2.81499	0	2.59062	0
K03296	RP-L28, MRPL28, rpmB ; large subunit ribosomal protein L28	2.59318	3.03e-14	2.65472	0	2.82939	0
K01992	NA	2.48695	1.31e-07	2.75142	0	2.6088	0
K00266	nlpD; lipoprotein NlpD	2.57267	1.19e-10	2.52151	0	2.6638	0
K02026	uxaA; altronate hydrolase [EC:4.2.1.7]	3.18383	8.88e-16	2.95217	0	1.59515	2.69e-10
K02025	dgoD; galactonate dehydratase [EC:4.2.1.6]	3.15033	9.99e-16	2.95047	0	1.60396	5.72e-10
K01990	SGPL1, DPL1; sphinganine-1-phosphate aldolase [EC:4.1.2.27]	2.28579	8.18e-05	2.8046	0	2.58591	0
K07090	uncharacterized protein	2.58946	1.98e-12	2.49256	0	2.52481	0
K03566	hdrA2; heterodisulfide reductase subunit A2 [EC:1.8.7.3 1.8.98.4 1.8.98.5 1.8.98.6]	2.78598	0	2.33592	0	2.48336	0
K02027	uxuA; mannonate dehydratase [EC:4.2.1.8]	3.15888	5.55e-16	2.85346	0	1.56981	5.79e-09
K07025	rapZ; RNase adapter protein RapZ	2.45195	1.89e-12	2.56251	0	2.53454	0
K06896	sspO, cotK; small acid-soluble spore protein O (minor)	2.33374	3.38e-14	2.55565	0	2.63371	0
K02023	ACO, acnA; aconitate hydratase [EC:4.2.1.3]	3.21373	0	2.20698	0	2.09661	1.22e-13
K07107	E3.1.3.97; 3',5'-nucleoside bisphosphate phosphatase [EC:3.1.3.97]	2.39431	1.82e-13	2.49288	0	2.60782	0
K01784	bepA; beta-barrel assembly-enhancing protease [EC:3.4.-.-]	2.6591	1.31e-14	2.49936	0	2.32654	0
K00128	E1.1.1.40, maeB; malate dehydrogenase (oxaloacetate-decarboxylating)(NADP+) [EC:1.1.1.40]	2.79569	2.22e-16	2.24395	0	2.40847	0
K02495	cobP, cobU; adenosylcobinamide kinase / adenosylcobinamide-phosphate guanylyltransferase [EC:2.7.1.156 2.7.7.62]	2.58286	6.66e-16	2.40962	0	2.44355	0
K01738	ACE, CD143; peptidyl-dipeptidase A [EC:3.4.15.1]	2.56671	8.77e-15	2.46129	0	2.4047	0
K07001	tsaE; tRNA threonylcarbamoyladenosine biosynthesis protein TsaE	2.61396	1.11e-16	2.298	0	2.517	0
K03924	adiY; AraC family transcriptional regulator, transcriptional activator of adiA	2.4941	3.9e-14	2.40814	0	2.52046	0
K07114	uncharacterized protein	2.40408	5.77e-15	2.38741	0	2.61651	0
K01652	E3.2.1.14; chitinase [EC:3.2.1.14]	2.57291	8.36e-13	2.45863	0	2.35293	6.24e-14
K00845	E1.2.1.88; 1-pyrroline-5-carboxylate dehydrogenase [EC:1.2.1.88]	2.37001	1.41e-13	2.47647	0	2.51926	0
K03892	pncC; nicotinamide-nucleotide amidase [EC:3.5.1.42]	2.72782	1.11e-16	2.3533	0	2.2844	0
K05366	KARS, lysS; lysyl-tRNA synthetase, class II [EC:6.1.1.6]	2.44916	1.18e-08	2.46396	0	2.43527	0
K05349	mtaB; methanol---5-hydroxybenzimidazolylcobamide Co-methyltransferase [EC:2.1.1.90]	2.09204	0.000945124	2.59014	0	2.65271	0
K01897	kdpC; potassium-transporting ATPase KdpC subunit	2.40943	1.09e-10	2.3783	0	2.49882	0
K07491	putative DNA methylase	2.71968	0	2.20388	0	2.30914	0
K02053	cynS; cyanate lyase [EC:4.2.1.104]	3.0216	0	2.12239	0	2.06536	2.21e-11
K01448	thiD; hydroxymethylpyrimidine/phosphomethylpyrimidine kinase [EC:2.7.1.49 2.7.4.7]	2.16577	2.59e-05	2.49714	0	2.5335	0
K03710	mreC; rod shape-determining protein MreC	2.4154	2.88e-14	2.39655	0	2.37528	0
K01953	gcl; tartronate-semialdehyde synthase [EC:4.1.1.47]	2.48717	1.11e-15	2.3241	0	2.33846	0
K06889	sspH; small acid-soluble spore protein H (minor)	2.1638	1.15e-07	2.53465	0	2.44568	0
K00626	DHDH; dihydrodiol dehydrogenase / D-xylose 1-dehydrogenase (NADP) [EC:1.3.1.20 1.1.1.179]	2.29053	2.96e-10	2.33914	0	2.51353	0
K00575	G6PD, zwf; glucose-6-phosphate 1-dehydrogenase [EC:1.1.1.49 1.1.1.363]	2.43576	3.33e-16	2.30868	0	2.3929	0
K01625	hsdR; type I restriction enzyme, R subunit [EC:3.1.21.3]	1.94747	0.000365424	2.67973	0	2.49458	0
K07052	MEMO1; MEMO1 family protein	2.23728	9.54e-07	2.51481	0	2.35965	0
K00817	NA	2.39497	2.11e-12	2.3238	0	2.34289	0
K13789	cobR; cob(II)yrinic acid a,c-diamide reductase [EC:1.16.8.-]	2.26186	1.8e-06	2.48204	0	2.31709	0
K02054	GAMMACA; gamma-carbonic anhydrase [EC:4.2.1.-]	3.02085	0	2.03796	0	2.00176	1.03e-12
K01209	tgt, QTRT1; queuine tRNA-ribosyltransferase [EC:2.4.2.29]K00782	2.17088	1.86e-12	2.42437	0	2.42449	0
K01534	CES1; carboxylesterase 1 [EC:3.1.1.1]	2.10953	5.67e-05	2.72657	0	2.18221	3.94e-12
K00548	UGDH, ugd; UDPglucose 6-dehydrogenase [EC:1.1.1.22]	2.38979	8.77e-15	2.20331	0	2.42503	0
K01179	malQ; 4-alpha-glucanotransferase [EC:2.4.1.25]	2.39577	7.92e-11	2.257	0	2.31727	0
K01754	aprE; subtilisin [EC:3.4.21.62]	2.39953	2.96e-12	2.27187	0	2.29837	0
K01745	APEH; acylaminoacyl-peptidase [EC:3.4.19.1]	2.47369	2.22e-16	2.22746	0	2.25985	0
K01991	lacD; tagatose 1,6-diphosphate aldolase [EC:4.1.2.40]K01637	2.26852	3.03e-11	2.25597	0	2.4257	0
K01206	E2.4.2.21, cobU, cobT ; nicotinate-nucleotide--dimethylbenzimidazole phosphoribosyltransferase [EC:2.4.2.21]	1.94136	8.44e-09	2.50589	0	2.50077	0
K03408	TFIIB, GTF2B, SUA7, tfb; transcription initiation factor TFIIB	2.25278	5e-09	2.29671	0	2.38201	0
K11755	kefG; glutathione-regulated potassium-efflux system ancillary protein KefG	1.96172	0.000410661	2.47336	0	2.49582	0
K03092	agaE; N-acetylgalactosamine PTS system EIID componentK02750	2.13241	1.2e-12	2.35856	0	2.43061	0
K02005	trpE; anthranilate synthase component I [EC:4.1.3.27]	1.97916	3.07e-07	2.39959	0	2.54088	0
K00850	mtdA; methylenetetrahydrofolate/methylenetetrahydromethanopterin dehydrogenase (NADP+) [EC:1.5.1.5 1.5.1.-]	2.24615	1.09e-09	2.41546	0	2.25242	0
K01187	hasA; heme acquisition protein HasA	1.99488	3.48e-06	2.39833	0	2.51144	0
K00573	gdh; glucose 1-dehydrogenase [EC:1.1.1.47]	2.43927	3.33e-16	2.12704	0	2.33607	0
K01420	epsB; protein-tyrosine kinase [EC:2.7.10.2]	2.2883	2.2e-10	2.4072	0	2.20606	0
K00767	fwdA, fmdA; formylmethanofuran dehydrogenase subunit A [EC:1.2.7.12]	2.44961	0	2.18752	0	2.24527	0
K01790	ureA; urease subunit gamma [EC:3.5.1.5]	2.27224	3.94e-13	2.27014	0	2.33976	0
K00950	frhD; coenzyme F420 hydrogenase subunit delta	2.08361	1.71e-08	2.29088	0	2.50636	0
K13993	HSP20; HSP20 family protein	2.40026	3.66e-15	2.27064	0	2.19992	0
K01971	fucA; L-fuculose-phosphate aldolase [EC:4.1.2.17]	2.73554	0	2.01146	0	2.10797	0
K01687	E3.2.1.81; beta-agarase [EC:3.2.1.81]	2.39751	4.55e-14	2.19684	0	2.258	0
K07567	putative transposase	2.37814	5.55e-16	2.21745	0	2.25575	0
K03543	TC.MATE, SLC47A, norM, mdtK, dinF; multidrug resistance protein, MATE family	2.32589	2.77e-08	2.24014	0	2.28174	4.45e-14
K00574	gal; D-galactose 1-dehydrogenase [EC:1.1.1.48]	2.29538	3.16e-10	2.25233	0	2.29875	0
K06872	spoVAF; stage V sporulation protein AF	2.35019	1.89e-15	2.24218	0	2.2518	0
K06949	grcA; autonomous glycyl radical cofactor	2.03603	8.14e-09	2.46389	0	2.34219	0
K06969	glbN; hemoglobin	2.20564	3.38e-14	2.3204	0	2.31519	0
K01782	fnr; CRP/FNR family transcriptional regulator, anaerobic regulatory protein	2.26091	6.61e-11	2.29989	0	2.2562	0
K01740	E3.4.16.4; D-alanyl-D-alanine carboxypeptidase [EC:3.4.16.4]	2.10237	1.42e-11	2.32474	0	2.38446	0
K00077	ABC.SN.S; NitT/TauT family transport system substrate-binding protein	2.15406	8.11e-08	2.40212	0	2.25382	0
K06131	NA	1.98465	0.000112333	2.4348	0	2.38752	0
K06180	gpr; spore protease [EC:3.4.24.78]	2.1811	0.00017818	2.4452	0	2.1725	6.77e-15
K02346	purM; phosphoribosylformylglycinamidine cyclo-ligase [EC:6.3.3.1]	2.31794	3.33e-15	2.34186	0	2.13147	0
K01805	hipO; hippurate hydrolase [EC:3.5.1.32]	2.33249	1.11e-16	2.29421	0	2.16123	0
K03412	thiG; thiazole synthase [EC:2.8.1.10]	2.12175	1.01e-06	2.2783	0	2.37818	0
K01802	PGRP; peptidoglycan recognition protein	2.12723	5e-09	2.21396	0	2.43293	0
K11068	hblC; hemolysin BL lytic component L2	1.96528	1.49e-08	2.38782	0	2.4193	0
K00606	ilvC; ketol-acid reductoisomerase [EC:1.1.1.86]	2.40649	0	2.16523	0	2.1806	0
K01190	pdp; pyrimidine-nucleoside phosphorylase [EC:2.4.2.2]	2.12129	9.9e-05	2.2898	0	2.33119	0
K01649	IMA, malL; oligo-1,6-glucosidase [EC:3.2.1.10]	2.26222	5e-10	2.32665	0	2.15318	0
K01259	serC, PSAT1; phosphoserine aminotransferase [EC:2.6.1.52]	2.23671	1.91e-13	2.18933	0	2.31222	0
K04751	flhB2; flagellar biosynthesis protein	2.25527	4.2e-12	2.25851	0	2.22113	0
K06178	cpxP, spy; periplasmic protein CpxP/Spy	2.14528	1.11e-08	2.2987	0	2.2875	0
K01579	otsB; trehalose 6-phosphate phosphatase [EC:3.1.3.12]	2.29128	3.33e-16	2.17768	0	2.25243	0
K00854	soxG; sarcosine oxidase, subunit gamma [EC:1.5.3.1]	2.1571	1.8e-12	2.3333	0	2.22166	0
K04750	yscY, sctY; type III secretion protein Y	1.98291	1.55e-08	2.3821	0	2.34472	0
K00520	uncharacterized protein	2.27329	1.11e-16	2.10107	0	2.3344	0
K06959	ereA_B; erythromycin esterase [EC:3.1.1.-]	2.05675	1.88e-10	2.3982	0	2.24017	0
K00700	E1.1.1.306; S-(hydroxymethyl)mycothiol dehydrogenase [EC:1.1.1.306]	2.09266	4.43e-11	2.37389	0	2.22181	0
K03407	tauD; taurine dioxygenase [EC:1.14.11.17]	2.06926	1.73e-06	2.24895	0	2.36476	0
K02503	comFA; competence protein ComFA	2.0747	1.81e-09	2.34287	0	2.26036	0
K11189	yagR; xanthine dehydrogenase YagR molybdenum-binding subunit [EC:1.17.1.4]	2.32382	1.43e-13	2.19544	0	2.15693	0
K03098	NA	2.19512	6.65e-14	2.15453	0	2.3213	0
K01810	NA	2.01968	4.9e-09	2.38869	0	2.26036	0
K01447	adk, AK; adenylate kinase [EC:2.7.4.3]	2.2145	1.18e-14	2.15261	0	2.30158	0
K00287	znuA; zinc transport system substrate-binding protein	2.02478	5.05e-09	2.3943	0	2.23516	0
K12573	pbp3; penicillin-binding protein 3 [EC:3.4.-.-]	2.03338	6.35e-10	2.38605	0	2.22927	0
K00647	GULO; L-gulonolactone oxidase [EC:1.1.3.8]	2.0011	7.14e-09	2.27374	0	2.37159	0
K00639	E1.1.1.251, gatD; galactitol-1-phosphate 5-dehydrogenase [EC:1.1.1.251]	2.33812	1.22e-15	2.1262	0	2.17928	0
K00760	NA	2.06775	2.47e-09	2.37599	0	2.19576	0
K01755	iga; IgA-specific metalloendopeptidase [EC:3.4.24.13]	2.12833	6.92e-10	2.37215	0	2.13804	0
K01438	tdcD; propionate kinase [EC:2.7.2.15]	2.16741	7.2e-13	2.17678	0	2.29105	0
K02231	deoB; phosphopentomutase [EC:5.4.2.7]	2.33164	2.4e-11	1.99681	3.12e-14	2.30389	0
K08998	mtnX; 2-hydroxy-3-keto-5-methylthiopentenyl-1-phosphate phosphatase [EC:3.1.3.87]	2.07028	2.03e-10	2.29171	0	2.26008	0
K01560	aes; acetyl esterase [EC:3.1.1.-]	2.3105	1.11e-16	2.20327	0	2.10798	0
K07481	selenoprotein W-related protein	2.21434	2.22e-15	2.08652	0	2.32019	0
K00901	narH, narY, nxrB ; nitrate reductase / nitrite oxidoreductase, beta subunit [EC:1.7.5.1 1.7.99.-]	2.02358	2.09e-09	2.38225	0	2.21074	0
K00558	E1.1.1.30, bdh; 3-hydroxybutyrate dehydrogenase [EC:1.1.1.30]	2.24295	4.67e-14	2.15105	0	2.22092	0
K03741	rseB; sigma-E factor negative regulatory protein RseB	2.2184	3.38e-14	2.14677	0	2.24875	0
K09955	uncharacterized protein	1.91434	5.52e-10	2.31227	0	2.38656	0
K01733	DPEP; membrane dipeptidase [EC:3.4.13.19]	2.14683	6.21e-10	2.32003	0	2.14555	0
K03282	RP-L14, MRPL14, rplN ; large subunit ribosomal protein L14	2.31906	5.13e-14	2.29019	0	2.00277	5.75e-13
K01181	UGCG; ceramide glucosyltransferase [EC:2.4.1.80]	2.34292	1.05e-14	2.00581	0	2.25975	0
K00108	uncharacterized protein	2.38177	6.66e-16	2.07509	0	2.15121	0
K01735	DPP3; dipeptidyl-peptidase III [EC:3.4.14.4]	2.01889	3.08e-09	2.35288	0	2.23626	0
K11073	tpx; thioredoxin-dependent peroxiredoxin [EC:1.11.1.24]	2.2705	1.65e-14	2.11929	0	2.21576	0
K06940	rbsD; D-ribose pyranase [EC:5.4.99.62]	1.95169	1.24e-07	2.29838	0	2.35409	0
K14441	rimO; ribosomal protein S12 methylthiotransferase [EC:2.8.4.4]	2.16808	1.11e-15	2.16989	0	2.26395	0
K00931	aprB; adenylylsulfate reductase, subunit B [EC:1.8.99.2]	2.1817	1.73e-11	2.313	0	2.1039	0
K07005	uncharacterized protein	2.52845	0	1.97812	0	2.09058	0
K02020	E4.2.1.2A, fumA, fumB ; fumarate hydratase, class I [EC:4.2.1.2]	2.07166	1.88e-07	2.2197	0	2.30547	0
K00036	fatty-acyl-CoA synthase [EC:6.2.1.-]	1.98024	0.00020958	2.33119	0	2.28386	0
K02454	araE; MFS transporter, SP family, arabinose:H+ symporter	2.00493	1.27e-10	2.18831	0	2.40188	0
K01752	sspA, mglA; stringent starvation protein A	1.9946	5.97e-05	2.47145	0	2.12544	1.53e-13
K02557	POLB; DNA polymerase beta [EC:2.7.7.7 4.2.99.-]	2.11824	6.19e-09	2.24209	0	2.22796	0
K03446	rumB; 23S rRNA (uracil747-C5)-methyltransferase [EC:2.1.1.189]	2.07562	4.81e-07	2.31726	0	2.19524	0
K00013	ABC-2.P; ABC-2 type transport system permease protein	2.28191	8.97e-14	2.26417	0	2.03199	5.11e-12
K07737	spo0A; two-component system, response regulator, stage 0 sporulation protein A	1.84519	1.1e-08	2.39605	0	2.33185	0
K03306	RP-L6, MRPL6, rplF ; large subunit ribosomal protein L6	2.16139	1.49e-11	2.32388	0	2.086	0
K01426	pfkC; ADP-dependent phosphofructokinase/glucokinase [EC:2.7.1.146 2.7.1.147]	2.29009	5.61e-13	2.15206	0	2.12344	0
K02039	kdgD; 5-dehydro-4-deoxyglucarate dehydratase [EC:4.2.1.41]	2.17849	6.38e-11	2.28098	0	2.10541	0
K06153	phaZ; poly(3-hydroxybutyrate) depolymerase [EC:3.1.1.75]	2.14526	9.57e-09	2.28622	0	2.13081	0
K10947	tcpE; toxin coregulated pilus biosynthesis protein E	2.05994	9.87e-10	2.33736	0	2.1632	0
K00560	HIBADH, mmsB; 3-hydroxyisobutyrate dehydrogenase [EC:1.1.1.31]	2.01522	2.46e-08	2.36025	0	2.18464	0
K05993	hha; haemolysin expression modulating protein	2.02739	3.86e-09	2.33763	0	2.18844	0
K07220	msrP; methionine sulfoxide reductase catalytic subunit [EC:1.8.-.-]	2.12704	2e-15	2.19052	0	2.23364	0
K06998	uncharacterized protein	1.91902	5.64e-07	2.32396	0	2.30437	0
K01451	cmk; CMP/dCMP kinase [EC:2.7.4.25]	2.20796	3.99e-11	2.14441	0	2.19292	0
K07124	uncharacterized protein	2.07071	6.8e-12	2.32968	0	2.14368	0
K01468	GMPP; mannose-1-phosphate guanylyltransferase [EC:2.7.7.13]	2.18963	5.44e-15	2.13445	0	2.21511	0
K01711	tag; DNA-3-methyladenine glycosylase I [EC:3.2.2.20]	2.18522	8.44e-15	2.17676	0	2.17415	0
K00652	betA, CHDH; choline dehydrogenase [EC:1.1.99.1]	2.27733	8.88e-15	2.07846	1.37e-12	2.16821	0
K07636	badK; cyclohex-1-ene-1-carboxyl-CoA hydratase [EC:4.2.1.-]	2.06298	5.88e-05	2.30379	0	2.1514	0
K02018	cynT, can; carbonic anhydrase [EC:4.2.1.1]	2.05724	3.14e-09	2.22138	0	2.23228	0
K02224	fadB; 3-hydroxyacyl-CoA dehydrogenase / enoyl-CoA hydratase / 3-hydroxybutyryl-CoA epimerase / enoyl-CoA isomerase [EC:1.1.1.35 4.2.1.17 5.1.2.3 5.3.3.8]	2.31303	1.56e-11	1.92229	3.11e-12	2.27513	0
K03665	fixB, etfA; electron transfer flavoprotein alpha subunit	1.999	1.64e-05	2.34678	0	2.1567	0
K00528	rpoBC; DNA-directed RNA polymerase subunit beta-beta' [EC:2.7.7.6]	2.11585	1.82e-07	2.13969	3.33e-16	2.23926	0
K02406	afuB, fbpB; iron(III) transport system permease protein	2.17284	1.03e-11	2.21898	0	2.09704	0
K01188	bshA; L-malate glycosyltransferase [EC:2.4.1.-]	1.75703	1.65e-05	2.3892	0	2.32419	0
K01770	THOP1; thimet oligopeptidase [EC:3.4.24.15]	1.95409	2.12e-08	2.22318	0	2.28593	0
K06975	yfhM; alpha-2-macroglobulin	1.94022	9.76e-10	2.31197	0	2.21069	0
K03442	wcaH; colanic acid biosynthesis protein WcaH [EC:3.6.1.-]	1.9884	1.3e-05	2.31034	0	2.16413	0
K00991	CYP71AN24; phenylacetaldehyde oxime monooxygenase [EC:1.14.14.44]	1.93878	3.56e-08	2.22101	0	2.29944	0
K05808	dusC; tRNA-dihydrouridine synthase C [EC:1.-.-.-]	1.80845	6.52e-06	2.37975	0	2.27047	0
K01785	E3.5.1.1, ansA, ansB ; L-asparaginase [EC:3.5.1.1]	1.92044	0.000185632	2.38938	0	2.14784	0
K00023	bglX; beta-glucosidase [EC:3.2.1.21]	2.0125	1.97e-14	2.07697	2.22e-16	2.36673	0
K07029	ppnN; pyrimidine/purine-5'-nucleotide nucleosidase [EC:3.2.2.10 3.2.2.-]	2.39799	4.74e-11	2.43139	0	1.61537	6.41e-07
K07407	bmpA, bmpB, tmpC ; basic membrane protein A and related proteins	1.69768	6.65e-05	2.43979	0	2.30553	0
K09811	uncharacterized protein	2.02304	1.36e-06	2.28894	0	2.12054	0
K03786	mug; double-stranded uracil-DNA glycosylase [EC:3.2.2.28]	2.04787	7.74e-07	2.17598	0	2.19917	0
K06920	flaF; flagellar protein FlaF	2.26261	3.29e-14	2.04004	1.79e-11	2.11748	0
K06941	tupC, vupC; tungstate transport system ATP-binding protein [EC:7.3.2.6]	1.94537	9.62e-05	2.29976	0	2.16579	0
K07011	ychF; ribosome-binding ATPase	1.95953	1.41e-10	2.23717	0	2.21343	0
K07979	uhpC; MFS transporter, OPA family, sugar phosphate sensor protein UhpC	1.88004	1.19e-07	2.24228	0	2.27461	0
K03814	E2.4.1.213; glucosylglycerol-phosphate synthase [EC:2.4.1.213]	1.93173	2.13e-11	2.21333	0	2.25172	0
K07133	uncharacterized protein	2.39659	0	1.91018	0	2.08607	0
K01737	pepX; X-Pro dipeptidyl-peptidase [EC:3.4.14.11]	2.25005	5.26e-13	2.10491	4.74e-11	2.03536	5.33e-15
K01886	yjjX; inosine/xanthosine triphosphatase [EC:3.6.1.73]	1.89407	4.41e-08	2.22228	0	2.27242	0
K00147	nuoL; NADH-quinone oxidoreductase subunit L [EC:7.1.1.2]	1.94117	0.00093343	2.32049	0	2.12415	0
K00067	ddpD; peptide/nickel transport system ATP-binding protein	1.98662	8.7e-06	2.23564	0	2.16123	0
K00404	nudH; putative (di)nucleoside polyphosphate hydrolase [EC:3.6.1.-]	2.23162	2.44e-15	1.96936	0	2.17859	0
K08301	mef; MFS transporter, DHA3 family, macrolide efflux protein	1.88621	6.97e-08	2.22024	0	2.27055	0
K09812	uncharacterized protein	1.96653	1.41e-05	2.31691	0	2.09205	1.22e-15
K00783	entA; 2,3-dihydro-2,3-dihydroxybenzoate dehydrogenase [EC:1.3.1.28]	1.94639	0.000810816	2.31316	0	2.11529	0
K00969	MIOX; inositol oxygenase [EC:1.13.99.1]K00471	1.95067	0.000342349	2.31677	0	2.10497	0
K01814	gsp; glutathionylspermidine amidase/synthetase [EC:3.5.1.78 6.3.1.8]	1.94143	0.000150239	2.28743	0	2.14054	0
K06894	sspM; small acid-soluble spore protein M (minor)	2.0257	4e-14	2.1146	0	2.22776	0
K05846	iciA; LysR family transcriptional regulator, chromosome initiation inhibitor	1.9388	2.86e-07	2.4278	0	2.00098	7.02e-13
K02014	E4.1.99.2; tyrosine phenol-lyase [EC:4.1.99.2]	-	-	3.05464	2.22e-16	3.30955	0
K01207	gpt; xanthine phosphoribosyltransferase [EC:2.4.2.22]	2.03573	3.86e-12	2.29045	0	2.03518	0
K03574	cbiE; cobalt-precorrin-7 (C5)-methyltransferase [EC:2.1.1.289]	1.83702	0.00142042	2.30239	0	2.21822	0
K06201	shc; squalene-hopene/tetraprenyl-beta-curcumene cyclase [EC:5.4.99.17 4.2.1.129]	1.82337	4.52e-07	2.36032	0	2.17169	0
K02238	hemL; glutamate-1-semialdehyde 2,1-aminomutase [EC:5.4.3.8]	1.9635	0.000353689	2.31028	0	2.08008	2.22e-16
K03712	mutL; DNA mismatch repair protein MutL	1.93081	6.05e-07	2.36232	0	2.05976	0
K02619	flhB; flagellar biosynthetic protein FlhB	1.92759	4.98e-12	2.20209	0	2.22189	0
K11076	potD; spermidine/putrescine transport system substrate-binding protein	2.18857	5.55e-16	2.05547	0	2.10649	0
K00564	mdh1, mxaF; methanol dehydrogenase (cytochrome c) subunit 1 [EC:1.1.2.7]	1.96547	7.3e-06	2.38374	0	2.0006	7.64e-13
K00074	ABC.PE.P1; peptide/nickel transport system permease protein	2.30764	1.41e-14	2.00835	0	2.03044	0
K00796	PPOX, hemY; protoporphyrinogen/coproporphyrinogen III oxidase [EC:1.3.3.4 1.3.3.15]	2.03137	3.67e-09	2.1674	0	2.14543	0
K03549	iolC; 5-dehydro-2-deoxygluconokinase [EC:2.7.1.92]	2.02648	5.71e-08	2.28751	0	2.03011	1.51e-14
K01811	atzF; allophanate hydrolase [EC:3.5.1.54]	1.86588	2.8e-07	2.26219	0	2.21548	0
K03437	virB5, lvhB5; type IV secretion system protein VirB5	2.05732	9.6e-11	2.17961	0	2.10292	0
K01077	panB; 3-methyl-2-oxobutanoate hydroxymethyltransferase [EC:2.1.2.11]K00608	1.90826	2.59e-10	2.21495	0	2.20504	0
K10026	hisM; histidine transport system permease protein	2.19828	2.22e-16	2.06774	0	2.06209	0
K03216	rbfA; ribosome-binding factor A	1.97399	1.31e-08	2.32189	0	2.03139	0
K03325	sra; stationary-phase-induced ribosome-associated protein	1.86883	2.75e-09	2.19917	0	2.25925	0
K01633	RNASET2; ribonuclease T2 [EC:4.6.1.19]	2.02661	2.41e-08	2.15395	0	2.14305	0
K02389	accD2; acyl-CoA carboxylase subunit beta [EC:6.4.1.-]	2.03478	1.35e-11	2.24534	0	2.035	0
K02556	pol; DNA polymerase, archaea type [EC:2.7.7.7]	1.94597	5.64e-10	2.25307	0	2.11294	0
K02397	gerE; LuxR family transcriptional regulator, transcriptional regulator of spore coat protein	2.03861	8.42e-12	2.24433	0	2.026	0
K05592	odh; opine dehydrogenase [EC:1.5.1.28]	1.96643	0.000121247	2.28665	0	2.05279	9.46e-14
K02412	modE; molybdate transport system regulatory protein	2.02373	2.32e-11	2.24695	0	2.03418	0
K02387	E6.4.1.4A; 3-methylcrotonyl-CoA carboxylase alpha subunit [EC:6.4.1.4]	2.02353	2.32e-11	2.24702	0	2.03416	0
K02410	modC; molybdate transport system ATP-binding protein [EC:7.3.2.5]	2.02347	2.32e-11	2.24701	0	2.03409	0
K01531	selA; L-seryl-tRNA(Ser) seleniumtransferase [EC:2.9.1.1]	1.91654	7.4e-11	2.29911	0	2.08713	0
K02409	ABC.FEV.P; iron complex transport system permease protein	2.02314	2.09e-11	2.24442	0	2.03335	0
K02396	ABC-2.TX; HlyD family secretion protein	2.02396	2.21e-11	2.24905	0	2.02669	0
K02400	proX; glycine betaine/proline transport system substrate-binding protein	2.02289	3.52e-11	2.24533	0	2.02934	0
K00405	plsY; acyl phosphate:glycerol-3-phosphate acyltransferase [EC:2.3.1.275]	2.17957	3.89e-15	1.97073	0	2.14585	0
K05970	hcaR; LysR family transcriptional regulator, hca operon transcriptional activator	1.77926	3.7e-10	2.15108	0	2.36316	0
K02421	phnC; phosphonate transport system ATP-binding protein [EC:7.3.2.2]	2.01003	5.83e-11	2.24695	0	2.0341	0
K02419	pstA; phosphate transport system permease protein	2.01	5.83e-11	2.24695	0	2.03406	0
K02401	cbiO; cobalt/nickel transport system ATP-binding protein	2.00854	6.38e-11	2.24694	0	2.03423	0
K06158	E3.1.21.7, nfi; deoxyribonuclease V [EC:3.1.21.7]	1.92946	0.00229637	2.25868	0	2.10156	4.44e-16
K02417	pstB; phosphate transport system ATP-binding protein [EC:7.3.2.1]	2.00523	6.76e-11	2.24828	0	2.036	0
K02416	ABC.PA.A; polar amino acid transport system ATP-binding protein [EC:7.4.2.1]	2.00866	6.38e-11	2.24602	0	2.03445	0
K02420	phoU; phosphate transport system protein	2.00988	5.83e-11	2.24685	0	2.03192	0
K02500	comEA; competence protein ComEA	1.91274	0.000259642	2.27594	0	2.08947	0
K02501	comEC; competence protein ComEC	1.91252	0.000246164	2.27562	0	2.0882	0
K02390	E6.5.1.2, ligA, ligB ; DNA ligase (NAD+) [EC:6.5.1.2]	2.0095	4.91e-11	2.23128	0	2.03367	0
K06076	phnZ1; (hydroxymethyl)phosphonate/2-amino-1-hydroxyethylphosphonate dioxygenase [EC:1.13.11.89 1.13.11.78]	2.03304	4.41e-12	2.10725	0	2.13399	0
K07391	ynfG; Tat-targeted selenate reductase subunit YnfG	2.02016	6.44e-07	2.12072	6.77e-15	2.13272	0
K03320	RP-S19, rpsS; small subunit ribosomal protein S19	1.95999	0.00026312	2.29422	0	2.01877	8.24e-13
K02017	CA; carbonic anhydrase [EC:4.2.1.1]	1.89623	1.69e-09	2.16716	0	2.2081	0
K02408	ABC.FEV.A; iron complex transport system ATP-binding protein [EC:7.2.2.-]	2.01243	3.2e-10	2.23639	0	2.02218	0
K00766	cooS, acsA; anaerobic carbon-monoxide dehydrogenase catalytic subunit [EC:1.2.7.4]	1.93623	2.19e-05	2.22596	0	2.10669	0
K01712	alkA; DNA-3-methyladenine glycosylase II [EC:3.2.2.21]K01250	1.94237	2.77e-10	2.13277	0	2.19239	0
K01845	E3.5.4.3, guaD; guanine deaminase [EC:3.5.4.3]	2.04067	1.02e-11	2.17105	0	2.05545	0
K02392	thpR; RNA 2',3'-cyclic 3'-phosphodiesterase [EC:3.1.4.58]K01989	1.98601	8.87e-11	2.25053	0	2.02951	0
K00765	cdhE, acsC; acetyl-CoA decarbonylase/synthase, CODH/ACS complex subunit gamma [EC:2.1.1.245]	1.98012	2.76e-06	2.14425	3.33e-16	2.13681	0
K02388	E6.4.1.4B; 3-methylcrotonyl-CoA carboxylase beta subunit [EC:6.4.1.4]	2.01111	1.88e-11	2.23215	0	2.0165	0
K07098	upp, UPRT; uracil phosphoribosyltransferase [EC:2.4.2.9]	2.0018	2.74e-08	2.15241	0	2.10392	0
K07082	putative hydrolases of HD superfamily	1.87656	0.000636437	2.29516	0	2.08166	0
K01847	cdd, CDA; cytidine deaminase [EC:3.5.4.5]	2.22261	1.11e-16	1.88488	0	2.1387	0
K02304	bioW; 6-carboxyhexanoate--CoA ligase [EC:6.2.1.14]	1.95153	7.7e-14	2.03991	0	2.25332	0
K09181	uncharacterized protein	1.90237	2.08e-10	2.12097	0	2.22121	0
K00019	ABC.PA.P; polar amino acid transport system permease protein	2.19156	3.33e-16	1.89607	0	2.15575	0
K00966	E1.13.12.4; lactate 2-monooxygenase [EC:1.13.12.4]	2.34688	0	1.80675	1.11e-16	2.08933	0
K07118	uncharacterized protein	1.76864	8.34e-08	2.27948	0	2.18867	0
K05367	epmA, poxA; elongation factor P--(R)-beta-lysine ligase [EC:6.3.1.-]	1.98397	1.96e-13	2.06149	0	2.18271	0
K01662	INV, sacA; beta-fructofuranosidase [EC:3.2.1.26]	1.9635	3.85e-05	2.13717	6.33e-12	2.12614	0
K01607	arsA, ASNA1, GET3 ; arsenite/tail-anchored protein-transporting ATPase [EC:7.3.2.7 7.3.-.-]	1.72068	3.95e-07	2.29401	0	2.21192	0
K09471	uncharacterized protein	2.07098	1.18e-14	2.03774	0	2.11584	0
K06893	sspL; small acid-soluble spore protein L (minor)	2.33855	0	1.83583	0	2.04609	0
K01918	NA	2.00918	1.39e-06	2.09965	9.77e-15	2.1105	0
K02407	afuA, fbpA; iron(III) transport system substrate-binding protein	1.81816	9.63e-07	2.25448	0	2.13283	0
K01893	NA	1.71259	0.00174318	2.33368	0	2.15136	0
K01676	abfA; alpha-L-arabinofuranosidase [EC:3.2.1.55]	1.85873	6.44e-07	2.13847	0	2.19645	0
K02422	phnE; phosphonate transport system permease protein	1.83863	4.64e-07	2.2577	0	2.09679	0
K02405	afuC, fbpC; iron(III) transport system ATP-binding protein [EC:7.2.2.7]	1.83871	4.76e-07	2.25756	0	2.0964	0
K00798	sdhB, frdB; succinate dehydrogenase / fumarate reductase, iron-sulfur subunit [EC:1.3.5.1 1.3.5.4]	2.03735	7.1e-08	2.0636	1.77e-14	2.08985	0
K01968	FBA, fbaA; fructose-bisphosphate aldolase, class II [EC:4.1.2.13]	2.21211	1.11e-16	1.848	0	2.12795	0
K02455	araL; arabinose operon protein AraLK02103	1.97533	2.05e-12	2.04854	0	2.16302	0
K06871	spoVAE; stage V sporulation protein AE	2.22632	8.28e-11	2.16213	0	1.7953	6.2e-14
K01969	E2.5.1.54, aroF, aroG, aroH; 3-deoxy-7-phosphoheptulonate synthase [EC:2.5.1.54]	2.19464	3.33e-16	1.87444	0	2.11179	0
K05710	lrgB; holin-like protein LrgB	2.37853	0	1.82741	0	1.97263	0
K07734	nreC; two-component system, NarL family, response regulator NreC	2.19489	2.22e-16	1.90732	0	2.07247	0
K06886	sspE; small acid-soluble spore protein E (minor gamma-type SASP)	1.93821	3.36e-11	2.007	0	2.22893	0
K01609	IDS; iduronate 2-sulfatase [EC:3.1.6.13]	1.98687	1.41e-06	2.07218	5.32e-14	2.11175	0
K10190	, msmE; fructooligosaccharide transport system substrate-binding protein	2.02435	8.42e-12	2.20322	0	1.9428	0
K02413	modA; molybdate transport system substrate-binding protein	1.81088	1.34e-06	2.25777	0	2.0896	0
K02418	pstC; phosphate transport system permease protein	1.80843	1.75e-06	2.25775	0	2.09167	0
K10188	msmF; raffinose/stachyose/melibiose transport system permease protein	2.02332	8.83e-12	2.19138	0	1.94285	0
K10680	grdB; glycine reductase complex component B subunit gamma [EC:1.21.4.2]	1.93455	1.9e-08	2.11769	0	2.10369	0
K03563	NA	1.92581	1.46e-08	2.12061	0	2.10673	0
K01251	E2.6.1.18; beta-alanine--pyruvate transaminase [EC:2.6.1.18]	2.05708	1.96e-08	1.96678	5.77e-10	2.12384	0
K00703	poxB; pyruvate dehydrogenase (quinone) [EC:1.2.5.1]	2.18833	1.24e-10	2.17736	0	1.7758	1.08e-09
K05782	pbpA; penicillin-binding protein 1 [EC:3.4.-.-]	1.89302	2.2e-10	2.08679	0	2.15748	0
K03328	RP-S5, MRPS5, rpsE ; small subunit ribosomal protein S5	1.73022	0.000346784	2.35662	0	2.0498	9.99e-15
K07154	putative phosphoribosyl transferase	1.8907	3.26e-08	2.07648	0	2.16302	0
K06988	PIR; quercetin 2,3-dioxygenase [EC:1.13.11.24]	2.21759	2.35e-12	2.1469	0	1.76218	8.41e-10
K03699	malT; LuxR family transcriptional regulator, maltose regulon positive regulatory protein	1.98638	3.69e-06	2.07044	1.22e-15	2.06678	2.22e-16
K00832	LOXL2_3_4; lysyl oxidase-like protein 2/3/4 [EC:1.4.3.-]	1.86098	5.89e-09	2.15447	0	2.10682	0
K04762	adhE; acetaldehyde dehydrogenase / alcohol dehydrogenase [EC:1.2.1.10 1.1.1.1]	1.81155	1.74e-06	2.15251	0	2.15723	0
K11075	hlyIII; hemolysin III	1.97404	2.63e-13	2.04048	0	2.10675	0
K08884	acpH; acyl carrier protein phosphodiesterase [EC:3.1.4.14]	1.98794	1.32e-10	2.16891	0	1.9644	0
K06140	E2.4.1.217; mannosyl-3-phosphoglycerate synthase [EC:2.4.1.217]	1.92248	3.19e-12	2.11861	0	2.07929	0
K11074	E3.5.1.28D, amiD; N-acetylmuramoyl-L-alanine amidase [EC:3.5.1.28]	1.96384	4.47e-13	2.05301	0	2.10256	0
K12979	pagP, crcA; lipid IVA palmitoyltransferase [EC:2.3.1.251]	2.11469	1.55e-15	1.88722	0	2.11687	0
K14742	tsaB; tRNA threonylcarbamoyladenosine biosynthesis protein TsaB	1.8693	2.36e-07	2.13177	0	2.1138	0
K04063	mogA; molybdopterin adenylyltransferase [EC:2.7.7.75]	2.12436	8.52e-14	2.02765	0	1.96213	0
K02624	fliA; RNA polymerase sigma factor for flagellar operon FliA	1.99311	5.33e-13	1.90638	0	2.21427	0
K05847	aspQ, ansB, ansA ; glutamin-(asparagin-)ase [EC:3.5.1.38]	1.77976	1.7e-07	2.32809	0	2.00384	0
K02042	rfbB, rmlB, rffG ; dTDP-glucose 4,6-dehydratase [EC:4.2.1.46]	1.92701	4.12e-08	2.24101	0	1.94262	2.35e-10
K02457	NA	1.99358	7.87e-14	2.02313	0	2.09092	0
K02006	trpG; anthranilate synthase component II [EC:4.1.3.27]	2.12653	8.06e-05	2.37097	0	1.60588	2.07e-05
K06995	putative DNA primase/helicase	2.68785	0	1.77765	0	1.63594	0
K07010	rlmN; 23S rRNA (adenine2503-C2)-methyltransferase [EC:2.1.1.192]	2.06991	3.75e-06	2.17856	0	1.84824	9.9e-08
K07649	bbsA; benzoylsuccinyl-CoA thiolase BbsA subunit [EC:2.3.1.-]	1.92031	8.42e-12	1.95663	0	2.21277	0
K02460	ATPVA, ntpA, atpA ; V/A-type H+/Na+-transporting ATPase subunit A [EC:7.1.2.2 7.2.2.1]	1.98259	1.68e-13	2.02068	0	2.08378	0
K08151	uncharacterized protein	2.17743	1.11e-16	1.9084	0	1.99543	0
K02459	atpI; ATP synthase protein I	1.98035	4.36e-13	2.01976	0	2.08029	0
K00457	gatC, GATC; aspartyl-tRNA(Asn)/glutamyl-tRNA(Gln) amidotransferase subunit C [EC:6.3.5.6 6.3.5.7]	1.97081	3.44e-11	1.99066	0	2.1157	0
K02398	proV; glycine betaine/proline transport system ATP-binding protein [EC:7.6.2.9]	1.88515	4.49e-08	2.08566	0	2.10202	0
K09788	queH; epoxyqueuosine reductase [EC:1.17.99.6]	1.95288	3.65e-13	2.0208	0	2.09845	0
K02411	modB; molybdate transport system permease protein	1.85784	1.48e-07	2.10568	0	2.10673	0
K02395	wza, gfcE; polysaccharide biosynthesis/export protein	1.88921	4.32e-08	2.07942	0	2.10156	0
K01758	lexA; repressor LexA [EC:3.4.21.88]	2.19956	1.11e-16	1.82448	0	2.04377	0
K02044	hutU, UROC1; urocanate hydratase [EC:4.2.1.49]	1.67468	1.18e-06	2.24605	0	2.14693	0
K04773	dsbD, dipZ; thioredoxin:protein disulfide reductase [EC:1.8.4.16]	1.74705	5.55e-06	2.19947	0	2.12068	0
K02458	atoE; short-chain fatty acids transporter	1.98523	3.56e-13	2.02303	0	2.05151	0
K07119	uncharacterized protein	1.88673	1.28e-08	2.09483	0	2.07461	0
K00033	fqr; F420H(2)-dependent quinone reductase [EC:1.1.98.-]	1.88031	0.000324895	2.35197	0	1.82004	4.75e-06
K03783	tolA; colicin import membrane protein	2.10138	6.74e-14	2.08656	0	1.85712	0
K02456	NA	1.87313	2.41e-08	2.01185	0	2.15446	0
K08483	NA	2.00848	3.38e-10	2.26685	0	1.76042	6.09e-09
K11177	ttdT; L-tartrate/succinate antiporter	2.07333	4.44e-16	1.82362	0	2.12376	0
K03426	ubiC; chorismate--pyruvate lyase [EC:4.1.3.40]	1.8808	6.31e-11	2.10154	0	2.0353	0
K10778	cdc6A; archaeal cell division control protein 6	2.00776	1.32e-09	2.1763	0	1.8309	7.41e-10
K02461	ATPVB, ntpB, atpB ; V/A-type H+/Na+-transporting ATPase subunit B	1.98387	9.69e-14	1.94558	0	2.08528	0
K02662	fliY, tcyA; L-cystine transport system substrate-binding protein	2.05648	1.65e-11	1.83785	0	2.11985	0
K03724	recC; exodeoxyribonuclease V gamma subunit [EC:3.1.11.5]	1.93472	7.29e-12	2.01801	0	2.06107	0
K06183	E3.5.1.81; N-acyl-D-amino-acid deacylase [EC:3.5.1.81]	1.60821	0.000669141	2.34422	0	2.05884	0
K07175	mlaB; phospholipid transport system transporter-binding protein	1.66486	5.92e-08	2.03595	0	2.30774	0
K03672	ftsZ; cell division protein FtsZ	1.94067	5.2e-13	2.02052	0	2.04462	0
K02283	FARSB, pheT; phenylalanyl-tRNA synthetase beta chain [EC:6.1.1.20]	2.54964	1.11e-16	2.02601	0	1.42903	6.12e-11
K03411	thiF; sulfur carrier protein ThiS adenylyltransferase [EC:2.7.7.73]	1.89866	2.75e-11	2.0392	0	2.06673	0
K09701	ina; immune inhibitor A [EC:3.4.24.-]	1.89646	1.17e-12	2.00239	0	2.10431	0
K07303	ttuC, dmlA; tartrate dehydrogenase/decarboxylase / D-malate dehydrogenase [EC:1.1.1.93 4.1.1.73 1.1.1.83]	1.92421	6.32e-09	1.90093	6.88e-09	2.16909	0
K10805	prdA; D-proline reductase (dithiol) PrdA [EC:1.21.4.1]	1.90027	2.57e-11	2.08987	0	2.00405	0
K02498	cobW; cobalamin biosynthesis protein CobW	1.82862	2.77e-10	2.08826	0	2.07682	0
K00451	ATPF0B, atpF; F-type H+-transporting ATPase subunit b	1.99967	1.55e-15	1.85625	0	2.13712	0
K01800	nagA, AMDHD2; N-acetylglucosamine-6-phosphate deacetylase [EC:3.5.1.25]	1.99101	9.33e-15	1.85514	0	2.14541	0
K14058	ttcA; tRNA 2-thiocytidine biosynthesis protein TtcA	1.82594	4.49e-10	2.08936	0	2.07513	0
K03745	xseB; exodeoxyribonuclease VII small subunit [EC:3.1.11.6]	1.8256	4.64e-10	2.08317	0	2.07462	0
K00253	rlpA; rare lipoprotein A	1.97819	9.41e-14	1.88507	0	2.11748	0
K00252	dsbB; protein dithiol:quinone oxidoreductase [EC:1.8.5.9]	1.94831	5.61e-13	1.95887	0	2.07344	0
K01476	glgC; glucose-1-phosphate adenylyltransferase [EC:2.7.7.27]	2.22749	3.33e-16	1.76501	5.85e-11	1.98303	0
K03742	sspA; glutamyl endopeptidase [EC:3.4.21.19]	2.05125	1.41e-10	2.1862	0	1.73746	4.45e-13
K01638	ENDOG; endonuclease G, mitochondrial	1.81386	1.03e-08	2.10807	0	2.05007	0
K05816	actIV; cyclase [EC:4.-.-.-]	1.78415	1.48e-07	2.08386	0	2.10326	0
K07117	uncharacterized protein	2.1535	1.11e-16	1.77011	2.15e-13	2.04742	0
K00883	qorA; NADPH:quinone reductase [EC:1.6.5.5]	1.98706	1.01e-14	1.92728	0	2.04884	0
K02035	pduC; propanediol dehydratase large subunit [EC:4.2.1.28]	3.25296	2.21e-14	2.70957	0	-	-
K06024	ydiB; quinate/shikimate dehydrogenase [EC:1.1.1.282]	1.95651	1.17e-07	2.08875	1.11e-16	1.91648	1.81e-14
K01779	prlC; oligopeptidase A [EC:3.4.24.70]	1.70199	1.41e-05	2.22646	0	2.03168	1.11e-16
K01119	cysE; serine O-acetyltransferase [EC:2.3.1.30]	1.73756	1.16e-05	2.23596	0	1.98533	0
K14161	imuB; protein ImuB	1.95488	2.6e-13	1.9206	0	2.07814	0
K08641	ttrC; tetrathionate reductase subunit C	1.82422	7.59e-08	2.0284	0	2.09036	0
K00174	hslV, clpQ; ATP-dependent HslUV protease, peptidase subunit HslV [EC:3.4.25.2]	1.97559	1.55e-15	1.81585	0	2.15069	0
K00175	AXL1; protease AXL1 [EC:3.4.24.-]	1.97559	1.55e-15	1.81585	0	2.15064	0
K01912	NA	2.0813	2.13e-06	1.83579	1.3e-10	2.02412	0
K07334	acm; lysozyme	1.93762	1.1e-13	2.0012	0	2.0022	0
K05539	greB; transcription elongation factor GreB	1.7869	8.86e-10	2.07266	0	2.07982	0
K04083	qcrC; ubiquinol-cytochrome c reductase cytochrome c subunit	1.88093	0.008814	2.2168	1.82e-12	1.8409	1.48e-06
K01631	E3.1.25.1; deoxyribonuclease (pyrimidine dimer) [EC:3.1.25.1]	1.99332	7.66e-15	1.9078	0	2.03442	0
K03534	mntH; manganese transport protein	2.11321	3.41e-14	2.08567	0	1.73512	0
K09117	uncharacterized protein	1.69812	0.000349012	2.12179	0	2.10933	0
K02404	cbiN; cobalt/nickel transport protein	1.93892	9.85e-13	1.84343	0	2.14336	0
K12526	papG; adhesin PapG	1.56619	6.64e-05	2.06806	1.19e-13	2.28778	0
K02653	fliL; flagellar FliL protein	1.91493	1.19e-11	1.88173	0	2.1201	0
K01724	pepA; glutamyl aminopeptidase [EC:3.4.11.7]	1.93213	4.67e-14	1.86326	0	2.12086	0
K07738	dpiB, citA; two-component system, CitB family, cit operon sensor histidine kinase CitA [EC:2.7.13.3]	1.86279	0.00212055	2.22374	2.22e-16	1.82867	2.77e-07
K07032	rlmI; 23S rRNA (cytosine1962-C5)-methyltransferase [EC:2.1.1.191]	2.38162	2.66e-15	2.10258	0	1.42993	6.98e-14
K01697	ENGASE; mannosyl-glycoprotein endo-beta-N-acetylglucosaminidase [EC:3.2.1.96]	1.92462	1.11e-12	2.0186	0	1.96387	0
K00500	uncharacterized protein	1.98938	3e-15	1.83954	0	2.0701	0
K11747	nfrB; bacteriophage N4 adsorption protein B	1.84137	4.07e-10	2.06179	0	1.99566	0
K14761	ybcJ; ribosome-associated protein	1.84762	2.38e-06	2.07459	0	1.97058	0
K06977	7,8-dihydropterin-6-yl-methyl-4-(beta-D-ribofuranosyl)aminobenzene 5'-phosphate synthase [EC:2.5.1.105]	1.89314	9.73e-14	2.01324	0	1.98537	0
K00060	ABC.CD.TX; HlyD family secretion protein	1.90751	4.13e-11	1.99776	0	1.98644	0
K09938	uncharacterized protein	2.01153	3.33e-16	1.83825	0	2.0386	0
K02652	fliK; flagellar hook-length control protein FliK	1.91854	7.48e-12	1.8571	0	2.10915	0
K09940	uncharacterized protein	1.66071	1.28e-09	2.00298	0	2.21831	0
K04562	bchJ; divinyl protochlorophyllide a 8-vinyl-reductase [EC:1.-.-.-]	1.95204	7.85e-13	1.84439	0	2.08177	0
K00259	SOD2; superoxide dismutase, Fe-Mn family [EC:1.15.1.1]	2.08221	2.39e-14	2.01039	0	1.7849	1.11e-16
K01716	entB, dhbB, vibB, mxcF; bifunctional isochorismate lyase / aryl carrier protein [EC:3.3.2.1 6.3.2.14]	1.80953	1.11e-10	2.05351	0	2.00789	0
K01556	E3.1.1.45; carboxymethylenebutenolidase [EC:3.1.1.45]	1.97588	1.33e-15	1.82119	0	2.07174	0
K08987	pufA; light-harvesting complex 1 alpha chain	1.7805	5.76e-10	2.10609	0	1.98043	0
K01057	E2.1.1.77, pcm; protein-L-isoaspartate(D-aspartate) O-methyltransferase [EC:2.1.1.77]	1.88058	4.13e-07	1.87674	4.34e-08	2.10909	1.11e-16
K02386	accD; acetyl-CoA carboxylase carboxyl transferase subunit beta [EC:6.4.1.2 2.1.3.15]	1.76588	7.52e-08	2.0583	0	2.04096	0
K01002	ZDS, crtQ; zeta-carotene desaturase [EC:1.3.5.6]	1.85808	5.07e-13	2.0052	0	2.00073	0
K00046	citE; citrate lyase subunit beta / citryl-CoA lyase [EC:4.1.3.34]	1.9429	2.02e-07	2.13531	0	1.78119	1.96e-12
K05799	med; transcriptional activator of comK gene	2.01443	5.06e-10	1.98059	0	1.86391	1.8e-13
K01686	gmuG; mannan endo-1,4-beta-mannosidase [EC:3.2.1.78]	1.60013	7.81e-07	2.25949	0	1.99878	0
K00979	E1.14.13.1; salicylate hydroxylase [EC:1.14.13.1]	1.70531	0.00133887	2.03391	1.85e-11	2.11755	0
K02233	pepM; phosphoenolpyruvate phosphomutase [EC:5.4.2.9]K01843	2.15039	5.35e-12	1.84414	4.02e-10	1.86123	1.03e-14
K02393	NA	1.77077	6.05e-07	2.05189	0	2.03135	0
K00453	fabK; enoyl-[acyl-carrier protein] reductase II [EC:1.3.1.9]	1.99405	4.44e-16	1.82165	0	2.03735	0
K02527	cpaC, rcpA; pilus assembly protein CpaC	1.70155	0.00116747	2.03495	1.19e-11	2.11374	0
K06143	dnk; deoxynucleoside kinase [EC:2.7.1.145]	1.62703	4.64e-07	2.00707	0	2.21551	0
K00758	iorA; indolepyruvate ferredoxin oxidoreductase, alpha subunit [EC:1.2.7.8]	1.80356	3.86e-09	2.04252	0	2.00227	0
K02394	NA	1.77061	6.11e-07	2.04931	0	2.02754	0
K09948	uncharacterized protein	1.97707	1.89e-15	1.78457	8.66e-15	2.08505	0
K01529	NA	2.07833	6.8e-12	2.15868	0	1.60835	7.82e-11
K05516	norF; nitric oxide reductase NorF protein	1.59391	2.04e-07	2.02141	0	2.21982	0
K01537	lip, TGL2; triacylglycerol lipase [EC:3.1.1.3]	1.92917	3.3e-07	2.1362	0	1.76719	3.77e-15
K01585	pgpB; phosphatidylglycerophosphatase B [EC:3.1.3.27 3.1.3.81 3.1.3.4 3.6.1.27]	1.43972	0.00046375	2.17057	0	2.2188	0
K02588	entE, dhbE, vibE, mxcE; 2,3-dihydroxybenzoate-AMP ligase [EC:6.3.2.14 2.7.7.58]	2.29749	0	1.61728	0	1.91404	0
K05973	hcaT; MFS transporter, PPP family, 3-phenylpropionic acid transporter	1.95427	1.64e-14	1.77077	2.66e-15	2.10286	0
K02391	RTCA, rtcA; RNA 3'-terminal phosphate cyclase (ATP) [EC:6.5.1.4]	1.74819	1.01e-06	2.05094	0	2.02831	0
K09807	bioG; pimeloyl-[acyl-carrier protein] methyl ester esterase [EC:3.1.1.85]	1.7808	2.51e-08	2.06797	0	1.97707	0
K09975	uncharacterized protein	1.8869	7.48e-11	1.97321	0	1.96403	0
K07238	CBS domain-containing membrane protein	1.82133	2.27e-08	2.02593	0	1.973	0
K07282	CHAC, chaC; glutathione-specific gamma-glutamylcyclotransferase [EC:4.3.2.7]	2.08705	2.2e-14	1.94129	0	1.78632	0
K02351	pyrG, CTPS; CTP synthase [EC:6.3.4.2]	1.97151	8.88e-16	1.7953	0	2.04529	0
K07340	outer membrane protein	1.88897	3.38e-12	2.02074	0	1.90066	0
K07576	predicted type IV restriction endonuclease	1.88699	5.36e-13	1.86525	0	2.05706	0
K07346	slp; outer membrane lipoprotein	1.80602	2.42e-05	2.09136	0	1.91181	1.17e-12
K01442	NA	1.58623	9.12e-06	2.23468	0	1.97755	6.66e-16
K10189	msmG; raffinose/stachyose/melibiose transport system permease protein	1.68787	6.65e-09	2.19058	0	1.91947	0
K02591	fdhD; FdhD protein	2.29741	0	1.60772	0	1.89155	0
K03790	recQ; ATP-dependent DNA helicase RecQ [EC:3.6.4.12]	1.72646	5.09e-08	2.10538	0	1.9569	0
K07646	bbsH; E-phenylitaconyl-CoA hydratase [EC:4.2.1.-]	1.77924	2.85e-08	2.1999	0	1.80838	1.78e-15
K01139	E2.3.1.54, pflD; formate C-acetyltransferase [EC:2.3.1.54]	1.85456	1.5e-11	2.02	0	1.91233	0
K03976	slyD; FKBP-type peptidyl-prolyl cis-trans isomerase SlyD [EC:5.2.1.8]	1.87151	1.62e-08	2.06411	0	1.84788	0
K15034	yaeJ; ribosome-associated protein	1.83681	6.86e-09	1.94956	3e-12	1.99384	0
K01690	E3.2.1.86A, celF; 6-phospho-beta-glucosidase [EC:3.2.1.86]	1.83161	1.69e-09	1.96135	7.66e-15	1.9846	0
K09937	uncharacterized protein	1.81211	1.09e-09	1.96692	0	1.99485	0
K02298	ACSM; medium-chain acyl-CoA synthetase [EC:6.2.1.2]	1.81325	7.54e-07	1.99314	2.85e-12	1.96476	0
K12510	tesC; thioesterase III [EC:3.1.2.-]	2.40318	0	1.86715	1.22e-15	1.50081	1.12e-12
K09125	uncharacterized protein	1.72041	2.4e-07	2.01702	0	2.03233	0
K02481	ccmD; heme exporter protein D	1.62612	5.23e-12	1.94852	0	2.19084	0
K01547	MGLL; acylglycerol lipase [EC:3.1.1.23]	1.76728	3.63e-08	2.21015	0	1.788	3.33e-14
K01548	pcaD; 3-oxoadipate enol-lactonase [EC:3.1.1.24]	1.7669	3.81e-08	2.21021	0	1.78705	3.41e-14
K01546	E3.1.1.17, gnl, RGN ; gluconolactonase [EC:3.1.1.17]	1.76523	4.32e-08	2.2035	0	1.78788	3.44e-14
K03406	tatB; sec-independent protein translocase protein TatB	-	-	2.84328	0	2.90675	0
K01938	TYDC; tyrosine decarboxylase [EC:4.1.1.25]	2.01339	2.99e-11	2.00464	0	1.72996	1.78e-15
K13775	nsrR; Rrf2 family transcriptional regulator, nitric oxide-sensitive transcriptional repressor	1.90141	2.52e-14	1.82163	0	2.02444	0
K07712	evgS, bvgS; two-component system, NarL family, sensor histidine kinase EvgS [EC:2.7.13.3]	1.78668	1.61e-05	1.98362	1.26e-09	1.97561	2.22e-15
K07708	uhpB; two-component system, NarL family, sensor histidine kinase UhpB [EC:2.7.13.3]	1.78907	1.53e-05	1.98429	1.66e-09	1.97213	3.33e-15
K03271	rhaS; AraC family transcriptional regulator, L-rhamnose operon regulatory protein RhaS	1.74609	4.56e-09	2.07763	0	1.9187	0
K01247	E2.6.1.11, argD; acetylornithine aminotransferase [EC:2.6.1.11]	1.75356	2.76e-06	2.02958	4.44e-16	1.95849	1.11e-16
K00757	korC, oorC; 2-oxoglutarate ferredoxin oxidoreductase subunit gamma [EC:1.2.7.3]	1.87033	9.49e-06	2.02137	0	1.83871	0
K02280	QARS, glnS; glutaminyl-tRNA synthetase [EC:6.1.1.18]	2.4177	0	1.83751	1.17e-10	1.47407	2.38e-10
K00822	E1.4.1.9; leucine dehydrogenase [EC:1.4.1.9]	1.88416	3.77e-10	1.77624	1.02e-08	2.06392	0
K03529	TC.CPA1; monovalent cation:H+ antiporter, CPA1 family	1.87407	0.000233363	2.02615	2.49e-08	1.8211	4.96e-08
K06973	F6H; feruloyl-CoA 6-hydroxylase [EC:1.14.11.61]	1.78545	4.7e-10	2.02322	0	1.90899	0
K02057	algL; poly(beta-D-mannuronate) lyase [EC:4.2.2.3]	3.32128	0	2.39626	0	-	-
K00378	mrdA; penicillin-binding protein 2 [EC:3.4.16.4]	1.8719	2.67e-06	1.99735	0	1.84773	0
K07273	yfeX; porphyrinogen peroxidase [EC:1.11.1.-]	2.26996	3.33e-16	1.80129	0	1.64084	0
K09780	rsmE; 16S rRNA (uracil1498-N3)-methyltransferase [EC:2.1.1.193]	1.84479	5.74e-07	1.88145	4.06e-07	1.97779	9.99e-16
K01443	NA	1.80535	0.00630107	2.22435	2.3e-14	1.67344	0.000194409
K07260	smp; membrane protein	1.4394	0.00954421	2.32282	0	1.94077	1.11e-16
K06133	E2.1.1.95; tocopherol O-methyltransferase [EC:2.1.1.95]	1.75431	7.74e-08	1.94804	0	1.99628	0
K07095	inner membrane protein	1.76551	6.89e-05	2.13287	0	1.79308	2.01e-13
K02584	efp; elongation factor P	2.20408	0	1.62389	0	1.86271	0
K01354	E2.7.1.36, MVK, mvaK1 ; mevalonate kinase [EC:2.7.1.36]	2.04523	3.86e-12	1.9596	1.15e-13	1.68001	2.02e-09
K06892	sspK; small acid-soluble spore protein K (minor)	2.16983	1.77e-09	1.66454	1.78e-06	1.84919	3.37e-12
K09973	uncharacterized protein	1.54491	0.00323127	2.08233	0	2.05499	1.11e-16
K03705	csrA; carbon storage regulator	1.83177	0.000543814	2.0196	4.62e-11	1.82494	2.53e-10
K02823	kdgT; 2-keto-3-deoxygluconate permease	1.81945	2.73e-11	1.98651	0	1.87015	0
K12511	E2.5.1.68; short-chain Z-isoprenyl diphosphate synthase [EC:2.5.1.68]	2.40301	0	1.83625	1.08e-11	1.43434	7.09e-11
K07037	uncharacterized protein	1.82534	2.54e-12	1.97859	0	1.86301	0
K05896	ABC.VB1X.S; putative thiamine transport system substrate-binding protein	1.86845	0.000282906	2.01737	5.82e-08	1.78036	2.15e-07
K01192	deoA, TYMP; thymidine phosphorylase [EC:2.4.2.4]	1.57612	1.12e-08	1.98607	0	2.10348	0
K02008	menB; naphthoate synthase [EC:4.1.3.36]	1.95138	0.000197236	2.25297	0	1.45374	2.22e-05
K02587	entD; enterobactin synthetase component D [EC:6.3.2.14 2.7.8.-]	2.26491	0	1.57496	0	1.8173	0
K02377	DDAH, ddaH; dimethylargininase [EC:3.5.3.18]	1.96819	1.45e-14	1.92464	0	1.76107	0
K02279	CARS, cysS; cysteinyl-tRNA synthetase [EC:6.1.1.16]	2.4033	0	1.85025	4.61e-11	1.39878	2.12e-10
K02278	PARS, proS; prolyl-tRNA synthetase [EC:6.1.1.15]	2.28506	1.11e-16	1.87308	7.99e-14	1.49259	1.34e-11
K01201	trpD; anthranilate phosphoribosyltransferase [EC:2.4.2.18]	1.58793	1.92e-13	1.93662	0	2.12617	0
K07045	uncharacterized protein	2.24878	1.33e-15	1.81088	0	1.59103	0
K02031	hisB; imidazoleglycerol-phosphate dehydratase / histidinol-phosphatase [EC:4.2.1.19 3.1.3.15]	3.14763	1.11e-16	2.5028	0	-	-
K07139	yuiF; putative amino acid transporter	1.76523	0.000166459	2.08891	0	1.7936	2.33e-15
K01241	ASP5; aspartate aminotransferase, chloroplastic [EC:2.6.1.1]	1.83011	3.51e-07	2.0173	1.11e-15	1.79958	1.35e-11
K02586	entC; isochorismate synthase [EC:5.4.4.2]	2.16711	0	1.60363	0	1.87077	0
K14155	patB, malY; cysteine-S-conjugate beta-lyase [EC:4.4.1.13]	1.54217	0.000469758	2.26015	0	1.82178	1.36e-11
K09946	mtfA; MtfA peptidase	1.81144	1.08e-11	1.99871	0	1.79969	0
K04517	eutR; AraC family transcriptional regulator, ethanolamine operon transcriptional activator	1.70437	0.00202575	2.02544	4.88e-15	1.87394	2.08e-14
K07823	desK; two-component system, NarL family, sensor histidine kinase DesK [EC:2.7.13.3]	1.68581	4.2e-14	1.85799	0	2.05897	0
K06881	spoVS; stage V sporulation protein S	1.7373	3.26e-06	2.0618	0	1.80268	0
K07456	fimG; minor fimbrial subunit	1.74577	2.9e-06	2.05647	0	1.79567	0
K02029	ENO, eno; enolase [EC:4.2.1.11]	2.95934	1.65e-12	2.63691	0	-	-
K03816	clpA; ATP-dependent Clp protease ATP-binding subunit ClpA	1.76255	1.95e-07	2.04206	0	1.78301	1.11e-16
K00492	mnhC, mrpC; multicomponent Na+:H+ antiporter subunit C	2.35379	7.77e-16	1.8176	0	1.40749	1.55e-10
K00661	gfo; glucose-fructose oxidoreductase [EC:1.1.99.28]	1.41955	0.000137353	2.28171	0	1.87594	5.88e-12
K01493	rfbP; undecaprenyl-phosphate galactose phosphotransferase [EC:2.7.8.6]	1.73314	4.84e-06	2.05193	0	1.78846	0
K03696	recA; recombination protein RecA	1.70306	3.48e-06	2.09389	0	1.76636	0
K02282	FARSA, pheS; phenylalanyl-tRNA synthetase alpha chain [EC:6.1.1.20]	2.30208	0	1.85865	2.57e-13	1.39922	1.46e-10
K01667	xynB; xylan 1,4-beta-xylosidase [EC:3.2.1.37]	1.78328	3.88e-10	1.96624	0	1.79593	0
K03091	agaW; N-acetylgalactosamine PTS system EIIC component	2.34612	9.99e-16	1.65552	0	1.54336	0
K07178	uncharacterized protein	1.56325	6.54e-09	1.90882	0	2.07207	0
K01692	E3.2.1.86B, bglA; 6-phospho-beta-glucosidase [EC:3.2.1.86]	2.92534	5.7e-14	-	-	2.60615	5.55e-16
K03417	thiO; glycine oxidase [EC:1.4.3.19]	1.51399	1.06e-06	1.93716	0	2.07311	0
K12257	aruH; arginine:pyruvate transaminase [EC:2.6.1.84]	1.93628	3.33e-16	1.73678	0	1.84036	0
K01914	pdc; phenolic acid decarboxylase [EC:4.1.1.-]	1.79645	1.91e-05	1.94064	0	1.7732	3.33e-16
K00008	NA	2.13062	3.33e-16	1.88067	0	1.48776	0
K01372	thiM; hydroxyethylthiazole kinase [EC:2.7.1.50]	1.73793	2.1e-06	2.0474	0	1.71214	4.44e-16
K01880	cdh; CDP-diacylglycerol pyrophosphatase [EC:3.6.1.26]	1.87013	3.33e-13	1.78912	0	1.83812	0
K09793	uncharacterized protein	1.34084	2.76e-05	1.98425	0	2.17208	0
K13747	sopE; guanine nucleotide exchange factor SopE	1.94946	8.88e-16	1.67078	0	1.86946	0
K00784	E1.3.1.32; maleylacetate reductase [EC:1.3.1.32]	1.65378	6.11e-07	2.0966	0	1.73903	1.86e-12
K13542	kinD; two-component system, sporulation sensor kinase D [EC:2.7.13.3]	1.85612	2.32e-14	1.75533	0	1.87757	0
K02585	tsf, TSFM; elongation factor Ts	2.12287	0	1.5707	0	1.79276	0
K02592	fdhE; FdhE protein	2.12286	0	1.57074	0	1.7923	0
K08363	hycI; hydrogenase 3 maturation protease [EC:3.4.23.51]	1.67832	1.54e-12	1.79896	0	2.00551	0
K08364	ybdH; uncharacterized oxidoreductase [EC:1.1.-.-]	1.67557	1.97e-12	1.80147	0	2.00351	0
K00290	znuB; zinc transport system permease protein	1.95186	0	1.66247	0	1.84111	0
K09702	iap; alkaline phosphatase isozyme conversion protein [EC:3.4.11.-]	1.97579	1.11e-16	1.72795	0	1.75091	0
K06598	spoIIB; stage II sporulation protein B	1.55685	1.71e-09	1.84278	0	2.03588	0
K12267	cybB; superoxide oxidase [EC:1.10.3.17]	1.72452	5.09e-12	1.8626	0	1.84469	0
K13653	mcbA; MqsR-controlled colanic acid and biofilm protein A	2.27679	4.44e-16	1.90286	0	1.2502	3.24e-14
K12990	waaW; (galactosyl)LPS 1,2-glucosyltransferase [EC:2.4.1.-]	1.61551	5.04e-08	1.83563	9.55e-15	1.96602	0
K10941	mshB; MSHA pilin protein MshB	1.54617	4.71e-09	1.83218	0	2.03495	0
K08223	tetA; MFS transporter, DHA1 family, tetracycline resistance protein	1.76044	4.81e-07	2.02149	0	1.62262	2.85e-07
K07746	lytS; two-component system, LytTR family, sensor histidine kinase LytS [EC:2.7.13.3]	2.08378	1.15e-14	1.90958	3.33e-16	1.408	5.96e-08
K01483	neuA; N-acylneuraminate cytidylyltransferase [EC:2.7.7.43]	1.99042	1.89e-15	1.76524	0	1.64414	0
K01715	E3.3.1.1, ahcY; adenosylhomocysteinase [EC:3.3.1.1]	1.46668	4.07e-07	1.87447	0	2.05562	0
K01067	E2.1.1.113; site-specific DNA-methyltransferase (cytosine-N4-specific) [EC:2.1.1.113]	1.55624	0.00015652	1.81406	7.31e-12	2.01618	0
K09930	uncharacterized protein	1.41877	2.23e-07	1.89983	0	2.0658	0
K01608	arsB; arsenical pump membrane protein	2.02853	1.11e-16	1.80365	0	1.55066	0
K01083	OTC, argF, argI ; ornithine carbamoyltransferase [EC:2.1.3.3]	1.5519	7.84e-10	1.84105	0	1.97855	0
K02056	pel; pectate lyase [EC:4.2.2.2]	3.17207	0	2.18761	1.11e-16	-	-
K09686	E4.1.1.82; phosphonopyruvate decarboxylase [EC:4.1.1.82]	-	-	2.74168	0	2.60546	0
K02589	entF; enterobactin synthetase component F [EC:6.3.2.14]	1.88312	0	1.59375	0	1.86815	0
K11894	impN; type VI secretion system protein ImpN [EC:2.7.11.1]	2.13992	4.44e-16	1.88144	1.34e-11	1.32246	5.06e-07
K02590	TSTA3, fcl; GDP-L-fucose synthase [EC:1.1.1.271]	1.88253	0	1.59281	0	1.8682	0
K06597	spoIIAB; stage II sporulation protein AB (anti-sigma F factor) [EC:2.7.11.1]	1.55097	5.42e-11	1.80078	1.26e-08	1.98928	0
K08365	yihU; 4-hydroxybutyrate dehydrogenase / sulfolactaldehyde 3-reductase [EC:1.1.1.61 1.1.1.373]	1.40574	6.63e-06	1.99848	0	1.93603	0
K01812	hutG; formiminoglutamase [EC:3.5.3.8]	1.52485	3.66e-06	2.17598	0	1.60699	1.41e-10
K01066	E2.1.1.104; caffeoyl-CoA O-methyltransferase [EC:2.1.1.104]	2.01292	1.33e-12	1.66882	2.22e-16	1.61946	5.52e-14
K11737	lptG; lipopolysaccharide export system permease protein	1.49317	0.000564948	1.939	0	1.86103	2.01e-14
K01163	E2.4.1.7; sucrose phosphorylase [EC:2.4.1.7]	1.88203	0	1.52185	0	1.88511	0
K09941	uncharacterized protein	1.36449	0.000991498	1.81377	0	2.10482	0
K07335	mipA, ompV; MipA family protein	2.15506	1.2e-11	1.8909	1.89e-15	1.23249	2.39e-05
K00176	dapE; succinyl-diaminopimelate desuccinylase [EC:3.5.1.18]	1.88027	0	1.52557	0	1.87224	0
K00177	PDF, def; peptide deformylase [EC:3.5.1.88]	1.87947	0	1.52323	0	1.87189	0
K01960	dmpH, xylI, nahK ; 2-oxo-3-hexenedioate decarboxylase [EC:4.1.1.77]	1.66654	2e-14	1.69962	0	1.89417	0
K01444	ppk; polyphosphate kinase [EC:2.7.4.1]	1.3591	9.49e-10	1.87326	0	2.02475	0
K01818	URA4, pyrC; dihydroorotase [EC:3.5.2.3]	1.34264	5.51e-05	1.82662	0	2.07913	0
K07120	disA; diadenylate cyclase [EC:2.7.7.85]	1.74817	2.35e-09	1.93185	7.93e-14	1.55133	4.05e-07
K10206	lacE, araN; lactose/L-arabinose transport system substrate-binding protein	1.78726	0	1.60609	0	1.82803	0
K14266	prnA, rebH, ktzQ ; tryptophan 7-halogenase [EC:1.14.19.9]	1.38902	5.84e-05	1.80782	2.89e-15	2.01835	0
K07720	fimZ; two-component system, NarL family, response regulator, fimbrial Z protein, FimZ	2.15739	4.97e-12	2.20287	0	0.844829	1.11e-16
K04061	yedL; putative acetyltransferase [EC:2.3.1.-]	1.86893	3.54e-14	1.74562	0	1.57607	0
K09704	coaW; type II pantothenate kinase [EC:2.7.1.33]	1.01496	1.01e-05	2.1119	0	2.06207	0
K09155	uncharacterized protein	1.76057	7.77e-16	1.64677	0	1.78016	0
K02055	hysA, hylA, hylB ; hyaluronate lyase [EC:4.2.2.1]	3.09339	0	-	-	2.08372	6.07e-11
K08983	E2.4.2.6; nucleoside deoxyribosyltransferase [EC:2.4.2.6]	1.9097	7.99e-15	1.78175	0	1.48266	0
K00974	PHYH; phytanoyl-CoA hydroxylase [EC:1.14.11.18]	-	-	2.64208	0	2.52686	0
K06603	spoIIP; stage II sporulation protein P	1.8078	3.01e-11	1.88385	0	1.47449	0
K06926	iolR; DeoR family transcriptional regulator, myo-inositol catabolism operon repressor	1.87217	2.17e-07	1.82212	0	1.4499	3.87e-12
K07502	endonuclease III related protein	1.30765	0.000158293	1.83866	1.55e-15	1.99397	0
K02594	flbB; flagellar protein FlbB	1.78565	0	1.56492	0	1.78418	0
K01263	avtA; valine--pyruvate aminotransferase [EC:2.6.1.66]	1.11498	1.37e-05	2.01343	0	1.99944	0
K03719	hrpA; ATP-dependent helicase HrpA [EC:3.6.4.13]	2.64674	9.99e-16	-	-	2.47958	0
K00471	virB9, lvhB9; type IV secretion system protein VirB9	1.92523	2.03e-14	1.84829	5.64e-12	1.35194	1.69e-09
K06877	spoVFB; dipicolinate synthase subunit B	1.31335	1.11e-05	1.82723	0	1.98134	0
K09696	citT; citrate:succinate antiporter	1.31328	0.000144024	1.80769	1.12e-09	1.99964	0
K09697	ACADSB; short/branched chain acyl-CoA dehydrogenase [EC:1.3.99.12]	1.31136	0.000322502	1.80922	7.54e-10	1.99916	0
K02483	thrH; phosphoserine / homoserine phosphotransferase [EC:3.1.3.3 2.7.1.39]	2.65323	8.67e-11	-	-	2.4627	2.56e-13
K09164	uncharacterized protein	1.29476	7.18e-06	1.84761	0	1.96755	0
K00486	fdx; ferredoxin, 2Fe-2S	1.30876	0.000153449	1.8093	1.64e-10	1.99042	0
K09950	uncharacterized protein	1.95108	8.66e-15	1.65078	3.02e-10	1.50507	0
K00452	yggT; YggT family protein	1.31477	0.000405018	1.79282	2.6e-09	1.98805	0
K01672	NAGLU; alpha-N-acetylglucosaminidase [EC:3.2.1.50]	1.80739	0	1.52276	0	1.75721	0
K00844	NA	1.80386	0	1.52158	0	1.76068	0
K00799	sdhC, frdC; succinate dehydrogenase / fumarate reductase, cytochrome b subunit	2.64118	1.07e-11	-	-	2.43881	7.42e-14
K03832	fur, zur, furB ; Fur family transcriptional regulator, ferric uptake regulator	-	-	2.44413	2.91e-12	2.63415	0
K09990	uncharacterized protein	1.92538	2.55e-15	1.66888	0	1.48152	0
K02121	wecB; UDP-N-acetylglucosamine 2-epimerase (non-hydrolysing) [EC:5.1.3.14]	1.86476	1.29e-12	1.85022	0	1.35578	0
K12256	aguB; N-carbamoylputrescine amidase [EC:3.5.1.53]	1.97804	5.55e-16	1.7631	9.42e-10	1.32531	5.55e-16
K03321	RP-S2, MRPS2, rpsB ; small subunit ribosomal protein S2	1.59653	2.93e-06	1.91351	1.78e-13	1.55596	1.44e-08
K02124	E5.1.99.4, AMACR, mcr ; alpha-methylacyl-CoA racemase [EC:5.1.99.4]K01798	1.80871	1.59e-11	1.97336	0	1.28363	0
K07394	pphA; serine/threonine protein phosphatase 1 [EC:3.1.3.16]	1.91534	1.78e-15	1.77784	0	1.37218	7.55e-13
K02118	nanE; N-acylglucosamine-6-phosphate 2-epimerase [EC:5.1.3.9]K01790	1.80871	1.67e-11	1.97299	0	1.28152	0
K07588	MECR, NRBF1; mitochondrial enoyl-[acyl-carrier protein] reductase / trans-2-enoyl-CoA reductase [EC:1.3.1.- 1.3.1.38]	1.46413	2.07e-08	1.72696	0	1.86892	0
K07168	pvdQ, quiP; acyl-homoserine-lactone acylase [EC:3.5.1.97]	1.97563	5.44e-15	1.77255	0	1.30987	2.22e-16
K09924	uncharacterized protein	2.02117	0	1.76825	0	1.2669	0
K06013	dhaK; phosphoenolpyruvate---glycerone phosphotransferase subunit DhaK [EC:2.7.1.121]	1.47487	8.23e-08	1.65397	0	1.91497	0
K02123	algG; mannuronan 5-epimerase [EC:5.1.3.37]	1.80871	1.67e-11	1.97299	0	1.24656	0
K03340	rpoC; DNA-directed RNA polymerase subunit beta' [EC:2.7.7.6]	1.40685	1.48e-06	1.77569	0	1.8393	0
K05979	dapL; N-acetyldiaminopimelate deacetylase [EC:3.5.1.47]	1.40669	1.76e-09	1.8007	0	1.80815	0
K04720	yscK, sctK; type III secretion protein K	1.38918	1.94e-12	1.65779	0	1.94975	0
K07718	uhpA; two-component system, NarL family, uhpT operon response regulator UhpA	1.98214	7.95e-12	2.12985	0	0.883176	3.33e-16
K00867	pntB; H+-translocating NAD(P) transhydrogenase subunit beta [EC:1.6.1.2 7.1.1.1]K00330	1.41365	0.00125398	2.19441	0	1.37829	1.51e-05
K02117	NA	1.80871	1.67e-11	1.97299	0	1.20057	0
K02120	NA	1.80871	1.67e-11	1.97299	0	1.20057	0
K08139	arnB, pmrH; UDP-4-amino-4-deoxy-L-arabinose-oxoglutarate aminotransferase [EC:2.6.1.87]	1.24703	7.63e-05	1.77062	1.52e-13	1.9507	0
K00299	OGDH, sucA; 2-oxoglutarate dehydrogenase E1 component [EC:1.2.4.2]	1.87258	5.26e-11	1.83647	1.1e-09	1.25904	1.96e-09
K01704	NA	-	-	2.47905	0	2.47508	0
K01703	NA	-	-	2.47992	0	2.4662	0
K06001	cyaB; adenylate cyclase, class 2 [EC:4.6.1.1]	1.44172	1.02e-09	1.67167	0	1.83129	0
K00257	murJ, mviN; putative peptidoglycan lipid II flippase	2.45146	3.27e-10	-	-	2.49149	0
K04486	eutN; ethanolamine utilization protein EutN	1.68434	6.57e-07	1.86693	0	1.37262	2.19e-09
K01533	SWNK; reducing polyketide synthase SwnK [EC:2.3.1.-]	-	-	2.46229	0	2.45686	0
K08999	mtnD, mtnZ, ADI1 ; 1,2-dihydroxy-3-keto-5-methylthiopentene dioxygenase [EC:1.13.11.53 1.13.11.54]	1.4524	1.68e-10	1.65882	0	1.80585	0
K07164	ramB; XRE family transcriptional regulator, fatty acid utilization regulator	1.38995	6.59e-09	1.73752	0	1.78745	0
K06911	hemAT; heam-based aerotactic trancducer	-	-	2.41446	0	2.49191	0
K01060	cheR; chemotaxis protein methyltransferase CheR [EC:2.1.1.80]	2.0097	1.12e-13	1.89574	0	1.00014	7.22e-11
K03711	mreD; rod shape-determining protein MreD	-	-	2.39862	0	2.49934	0
K00811	IVD, ivd; isovaleryl-CoA dehydrogenase [EC:1.3.8.4]	1.41472	4.39e-12	1.62771	0	1.85331	0
K01104	plsB; glycerol-3-phosphate O-acyltransferase [EC:2.3.1.15]	-	-	2.54227	0	2.34775	0
K05874	hcp; hydroxylamine reductase [EC:1.7.99.1]	-	-	2.36021	0	2.5237	0
K00059	livK; branched-chain amino acid transport system substrate-binding protein	2.71944	1.19e-14	-	-	2.16004	7.77e-16
K01644	E3.2.1.4; endoglucanase [EC:3.2.1.4]	2.63959	8.55e-15	2.22838	0	-	-
K07690	prrB; two-component system, OmpR family, sensor histidine kinase PrrB [EC:2.7.13.3]	1.64039	3.41e-11	1.65857	2.65e-13	1.56237	0
K01089	CSKMT, METTL12; citrate synthase lysine N-methyltransferase [EC:2.1.1.-]	-	-	2.3849	0	2.47542	0
K00145	nuoJ; NADH-quinone oxidoreductase subunit J [EC:7.1.1.2]	-	-	2.42677	0	2.4259	0
K06901	yqfD; similar to stage IV sporulation protein	-	-	2.51122	0	2.33873	0
K01271	NA	2.64044	3.66e-15	2.19856	0	-	-
K06113	hpaG; 5-oxopent-3-ene-1,2,5-tricarboxylate decarboxylase / 2-hydroxyhepta-2,4-diene-1,7-dioate isomerase [EC:4.1.1.68 5.3.3.-]	1.43304	2.23e-14	1.5573	0	1.84251	0
K03585	cheY; two-component system, chemotaxis family, chemotaxis protein CheY	-	-	2.35635	0	2.47579	0
K06966	uncharacterized protein	-	-	2.44741	0	2.38366	0
K07713	comP; two-component system, NarL family, sensor histidine kinase ComP [EC:2.7.13.3]	1.36025	1.27e-13	1.6413	0	1.82175	0
K13043	oxdA; aldoxime dehydratase [EC:4.99.1.5]	1.36286	0	1.63186	0	1.82712	0
K02654	fliM; flagellar motor switch protein FliM	2.45749	6.92e-14	-	-	2.36213	0
K07386	dmsB; anaerobic dimethyl sulfoxide reductase subunit B	-	-	2.34269	0	2.47628	0
K02190	rpiB; ribose 5-phosphate isomerase B [EC:5.3.1.6]	1.30691	4.19e-13	1.65249	0	1.85954	0
K00603	ttuD; hydroxypyruvate reductase [EC:1.1.1.81]	1.53675	0	1.52131	0	1.75726	0
K02028	ilvD; dihydroxy-acid dehydratase [EC:4.2.1.9]	2.36032	4.76e-05	2.45096	0	-	-
K06015	dhaR; transcriptional activator for dhaKLM operon	1.53526	1.52e-09	1.69538	0	1.57851	0
K14977	ylbA, UGHY; (S)-ureidoglycine aminohydrolase [EC:3.5.3.26]	1.80977	3.44e-13	1.97958	0	1.0126	4.45e-11
K03797	smpB; SsrA-binding protein	-	-	2.30994	0	2.49143	0
K00666	frmA, ADH5, adhC ; S-(hydroxymethyl)glutathione dehydrogenase / alcohol dehydrogenase [EC:1.1.1.284 1.1.1.1]	2.58497	9.99e-16	-	-	2.20866	4.44e-16
K00895	nirK; nitrite reductase (NO-forming) [EC:1.7.2.1]K00370	1.4121	5.82e-14	1.54381	0	1.83768	0
K06196	NA	2.08521	5.55e-16	1.63749	0	1.05718	5.55e-16
K10546	araH; L-arabinose transport system permease protein	2.04911	5.33e-15	1.83731	0	0.89281	0
K09011	putative membrane protein	1.36157	0	1.58387	0	1.83288	0
K10548	mglB; methyl-galactoside transport system substrate-binding protein	2.04405	6.44e-15	1.83739	0	0.893258	0
K10547	araG; L-arabinose transport system ATP-binding protein [EC:7.5.2.12]	2.04341	6.44e-15	1.83681	0	0.888029	0
K09932	uncharacterized protein	1.39813	3.43e-09	1.79426	0	1.56767	0
K06295	bacA; vitamin B12/bleomycin/antimicrobial peptide transport system ATP-binding/permease protein	2.05357	0	1.5517	9.92e-07	1.14613	0
K03169	lacF, araP; lactose/L-arabinose transport system permease protein	-	-	2.44328	0	2.30243	0
K10112	glnQ; glutamine transport system ATP-binding protein [EC:7.4.2.1]	1.56543	4.13e-06	1.99687	0	1.17956	1.66e-06
K03775	MOCS2B, moaE; molybdopterin synthase catalytic subunit [EC:2.8.1.12]	-	-	2.27336	0	2.46822	0
K14260	alaA; alanine-synthesizing transaminase [EC:2.6.1.66 2.6.1.2]	-	-	2.44495	0	2.29662	0
K01571	ABHD17; abhydrolase domain-containing protein 17 [EC:3.1.2.22]	1.68742	2.75e-10	1.87638	0	1.17729	5.17e-14
K03654	umuD; DNA polymerase V [EC:3.4.21.-]	-	-	2.42711	0	2.30789	0
K14540	rbgA; ribosome biogenesis GTPase A	1.51594	0.000266206	1.92478	0	1.28423	5.6e-09
K02106	murI; glutamate racemase [EC:5.1.1.3]	1.37202	1.67e-10	1.78623	0	1.56578	0
K08307	ynfM; MFS transporter, YNFM family, putative membrane transport protein	-	-	2.274	0	2.44812	0
K06182	NA	-	-	2.26108	0	2.45021	0
K01235	uppS; undecaprenyl diphosphate synthase [EC:2.5.1.31]	1.29541	1.87e-05	1.59997	0	1.81516	0
K00432	ispA; farnesyl diphosphate synthase [EC:2.5.1.1 2.5.1.10]	-	-	2.33421	0	2.37407	0
K01277	rhaB; rhamnulokinase [EC:2.7.1.5]	1.29258	0	1.58165	0	1.83392	0
K00265	rluC; 23S rRNA pseudouridine955/2504/2580 synthase [EC:5.4.99.24]	-	-	2.35424	0	2.34851	4.44e-15
K07405	fhaC; hemolysin activation/secretion protein	1.34273	0	1.51801	0	1.84106	0
K07048	uncharacterized protein	1.89066	9.44e-15	1.82101	4.23e-13	0.989803	3.12e-07
K10804	NA	-	-	2.30897	0	2.39036	0
K06934	rocR; arginine utilization regulatory protein	1.90794	3.33e-16	1.69168	0	1.09817	1.11e-16
K07148	pcrB; putative glycerol-1-phosphate prenyltransferase [EC:2.5.1.-]	-	-	2.28715	0	2.40499	0
K09992	uncharacterized protein	1.76081	2.75e-12	1.89072	0	1.03879	1.3e-11
K06142	uncharacterized protein	-	-	2.26436	0	2.42421	0
K14170	pheA; chorismate mutase / prephenate dehydratase [EC:5.4.99.5 4.2.1.51]	-	-	2.28957	0	2.39713	0
K00605	leuB, IMDH; 3-isopropylmalate dehydrogenase [EC:1.1.1.85]	2.54715	4.44e-16	-	-	2.13928	3.33e-16
K03305	RP-L5, MRPL5, rplE ; large subunit ribosomal protein L5	-	-	2.41066	0	2.27348	1.8e-13
K01759	clpP, CLPP; ATP-dependent Clp protease, protease subunit [EC:3.4.21.92]	-	-	2.36924	0	2.31147	1.11e-16
K00891	uaZ; urate oxidase [EC:1.7.3.3]	-	-	2.4265	0	2.2465	0
K03734	ftsW, spoVE; cell division protein FtsW	-	-	2.45924	0	2.21324	0
K03464	yscL, sctL; type III secretion protein L	1.43102	7.07e-08	1.6642	0	1.57572	0
K00425	dld; D-lactate dehydrogenase (quinone) [EC:1.1.5.12]	-	-	2.36183	0	2.30556	0
K04516	eutT; ethanolamine utilization cobalamin adenosyltransferase [EC:2.5.1.17]	1.18649	3.68e-08	1.66908	0	1.81024	0
K07566	putative transposase	-	-	2.37454	0	2.2866	0
K13012	wbpL; Fuc2NAc and GlcNAc transferase [EC:2.4.1.-]	2.06045	5.55e-16	1.80845	0	0.789268	0
K02226	NA	1.7922	0	1.71771	0	1.12597	0
K03648	parA, soj; chromosome partitioning protein	-	-	2.39729	0	2.23737	0
K01993	NA	-	-	2.31477	0	2.31607	0
K00426	trxB, TRR; thioredoxin reductase (NADPH) [EC:1.8.1.9]	-	-	2.35186	0	2.27654	3.33e-16
K00951	dmpB, xylE; catechol 2,3-dioxygenase [EC:1.13.11.2]	-	-	2.3024	0	2.32435	0
K03284	RP-L15, MRPL15, rplO ; large subunit ribosomal protein L15	2.49775	6.59e-13	-	-	2.12736	7.63e-09
K03921	moeA; molybdopterin molybdotransferase [EC:2.10.1.1]	1.2412	3.79e-14	1.64268	0	1.7343	0
K06950	uncharacterized protein	-	-	2.47099	0	2.14161	2.11e-15
K07560	putative transposase	-	-	2.38334	0	2.22925	0
K04567	chlG, bchG; chlorophyll/bacteriochlorophyll a synthase [EC:2.5.1.62 2.5.1.133]	-	-	2.38248	0	2.21772	0
K01657	E3.2.1.21; beta-glucosidase [EC:3.2.1.21]	-	-	2.26854	0	2.32967	0
K06902	yraD; similar to spore coat protein	1.84129	3e-15	1.55578	0	1.19422	0
K08138	pagC; putatice virulence related protein PagC	1.43071	4.35e-07	1.414	2.22e-15	1.74598	0
K12524	papD; chaperone protein PapD	-	-	2.29112	0	2.2926	0
K01467	galT, GALT; UDPglucose--hexose-1-phosphate uridylyltransferase [EC:2.7.7.12]	-	-	2.2645	0	2.31888	0
K07406	higB-1; toxin HigB-1	2.10914	1.67e-15	1.96203	0	0.50647	2.75e-10
K03561	atzB; hydroxydechloroatrazine ethylaminohydrolase [EC:3.5.4.43]	-	-	2.16698	1.86e-09	2.4068	0
K01895	kdpA; potassium-transporting ATPase potassium-binding subunit	2.34883	2.44e-12	-	-	2.21514	1.11e-16
K11381	bchX; 3,8-divinyl chlorophyllide a/chlorophyllide a reductase subunit X [EC:1.3.7.14 1.3.7.15]	1.11542	1.19e-05	1.6565	0	1.78791	0
K09790	yajQ; cyclic-di-GMP-binding protein	-	-	2.34431	0	2.21312	0
K08659	yaaU; MFS transporter, putative metabolite transport protein	1.57172	1.27e-07	1.88386	0	1.10095	3.63e-08
K11717	femB; peptidoglycan pentaglycine glycine transferase (the fourth and fifth glycine) [EC:2.3.2.18]	-	-	2.34257	1.82e-12	2.2133	1.27e-06
K04761	NA	-	-	2.19199	0	2.35886	0
K07056	uncharacterized protein	-	-	2.29158	0	2.25767	0
K07568	putative transposase	-	-	2.2897	0	2.25589	0
K00249	pmbA; PmbA protein	2.41912	6.04e-13	-	-	2.12628	5.55e-16
K01424	lpxK; tetraacyldisaccharide 4'-kinase [EC:2.7.1.130]	-	-	2.3829	0	2.15938	1.11e-16
K01058	cfa; cAMP factor	-	-	2.21202	0	2.3238	0
K12574	murN; alanine adding enzyme [EC:2.3.2.-]	1.52496	3.65e-05	1.93887	0	1.07023	1.12e-05
K01856	mch, mcd; 2-methylfumaryl-CoA hydratase [EC:4.2.1.148]	1.44206	5.22e-09	1.63769	0	1.44978	0
K07165	uncharacterized protein	-	-	2.15294	0	2.3764	0
K03381	ulaD, sgaH, sgbH ; 3-dehydro-L-gulonate-6-phosphate decarboxylase [EC:4.1.1.85]	1.48391	1.68e-09	1.64075	0	1.40256	0
K09157	uncharacterized protein	1.44807	2.25e-05	1.88038	0	1.19868	6e-05
K00355	TC.OMF; outer membrane factor, OMF family	1.80824	1.07e-10	1.86315	3.98e-09	0.854152	0.00210336
K01478	kdsB; 3-deoxy-manno-octulosonate cytidylyltransferase (CMP-KDO synthetase) [EC:2.7.7.38]	1.76553	2.95e-10	2.0866	0	0.671385	4.18e-06
K00148	nuoM; NADH-quinone oxidoreductase subunit M [EC:7.1.1.2]	1.48592	3.27e-12	1.69752	0	1.33711	0
K09762	uncharacterized protein	1.51453	4.52e-05	1.93606	0	1.06807	3.12e-05
K02437	ABC.X2.P; putative ABC transport system permease protein	-	-	2.36565	0	2.15271	0
K09974	uncharacterized protein	1.04659	3.46e-07	1.72661	0	1.74368	0
K02122	E5.1.3.15; glucose-6-phosphate 1-epimerase [EC:5.1.3.15]	1.69681	1.92e-11	1.97383	0	0.843968	0
K03413	thiH; 2-iminoacetate synthase [EC:4.1.99.19]	2.26329	4.24e-08	-	-	2.24717	0
K03746	fadR; GntR family transcriptional regulator, negative regulator for fad regulon and positive regulator of fabA	-	-	2.19394	0	2.31583	0
K01658	lacZ; beta-galactosidase [EC:3.2.1.23]	-	-	2.28401	0	2.21894	0
K07504	ybjD; putative ATP-dependent endonuclease of the OLD family	1.48931	2.29e-12	1.7223	0	1.28914	0
K07316	arnT, pmrK; 4-amino-4-deoxy-L-arabinose transferase [EC:2.4.2.43]	1.79415	7.85e-08	1.81484	1.43e-08	0.891113	7.2e-07
K07443	penicillin-binding protein activator	-	-	2.26825	0	2.23092	0
K00973	ASPH; aspartate beta-hydroxylase [EC:1.14.11.16]	-	-	2.35024	0	2.14798	0
K03270	rhaR; AraC family transcriptional regulator, L-rhamnose operon transcriptional activator RhaR	-	-	2.2229	0	2.27497	0
K03830	troR; DtxR family transcriptional regulator, Mn-dependent transcriptional regulator	0.934784	8.67e-07	1.71478	0	1.84637	0
K01586	E3.1.3.41; 4-nitrophenyl phosphatase [EC:3.1.3.41]	-	-	2.39318	0	2.10201	8.95e-14
K03327	RP-S4, rpsD; small subunit ribosomal protein S4	-	-	2.20067	0	2.29245	0
K00380	fdxA; ferredoxin	-	-	2.16652	0	2.32261	0
K00873	nqrB; Na+-transporting NADH:ubiquinone oxidoreductase subunit B [EC:7.2.1.1]	-	-	2.38656	0	2.10253	3.81e-11
K05365	SOD1; superoxide dismutase, Cu-Zn family [EC:1.15.1.1]	-	-	2.24323	0	2.24238	0
K07166	fxsA; UPF0716 protein FxsA	1.59723	3.11e-06	1.88828	0	0.999823	1.41e-05
K03405	EIF1, SUI1; translation initiation factor 1	1.4726	3.59e-07	1.69443	0	1.31784	0
K00761	NA	-	-	2.35254	0	2.12971	0
K06909	astD; succinylglutamic semialdehyde dehydrogenase [EC:1.2.1.71]	1.05294	0.0240611	1.60033	0	1.82774	0
K11145	dctA; aerobic C4-dicarboxylate transport protein	1.58075	1.29e-05	1.9073	0	0.992798	3.27e-05
K00285	lolC_E; lipoprotein-releasing system permease protein	2.37612	6.28e-10	-	-	2.1046	1.64e-09
K03768	nusB; transcription antitermination protein NusB	-	-	2.33937	0	2.14089	0
K03673	torC; trimethylamine-N-oxide reductase (cytochrome c), cytochrome c-type subunit TorC	-	-	2.16519	0	2.31251	0
K01707	SUN; SUN family beta-glucosidase [EC:3.2.1.-]	1.48847	2.25e-07	1.72885	2.8e-12	1.26003	0
K06967	uncharacterized protein	1.74832	5.2e-07	1.96154	0	0.756502	1.56e-07
K04094	FAB2, SSI2, desA1 ; acyl-[acyl-carrier-protein] desaturase [EC:1.14.19.2 1.14.19.11 1.14.19.26]	2.00371	6.48e-13	1.89777	0	0.563963	1.33e-08
K01218	metK; S-adenosylmethionine synthetase [EC:2.5.1.6]	1.08882	0	1.60629	0	1.76581	0
K09772	uncharacterized protein	1.51514	4.48e-05	1.93462	0	1.0091	1.28e-05
K02548	MET8; precorrin-2 dehydrogenase / sirohydrochlorin ferrochelatase [EC:1.3.1.76 4.99.1.4]	-	-	2.41835	0	2.03527	3.62e-10
K03736	ftsA; cell division protein FtsA	1.42567	4.33e-05	1.70129	0.019487	1.32662	3.92e-07
K08084	dcuA; anaerobic C4-dicarboxylate transporter DcuA	-	-	2.09253	0	2.36063	0
K03269	wzyE, rffT; enterobacterial common antigen polymerase [EC:2.4.1.-]	-	-	2.19887	0	2.25311	0
K00826	DAO, aao; D-amino-acid oxidase [EC:1.4.3.3]	2.3877	1.67e-12	-	-	2.06348	2.29e-08
K07496	mcrB; 5-methylcytosine-specific restriction enzyme B [EC:3.1.21.-]	1.66518	9.51e-09	1.93354	0	0.842555	2.44e-08
K00756	korD, oorD; 2-oxoglutarate ferredoxin oxidoreductase subunit delta [EC:1.2.7.3]	1.64966	3.22e-09	1.86709	0	0.91779	1.67e-12
K06023	sdh; serine 3-dehydrogenase (NADP+) [EC:1.1.1.276]	-	-	2.2505	4.01e-14	2.18157	5.67e-14
K01246	hisC; histidinol-phosphate aminotransferase [EC:2.6.1.9]	-	-	2.33975	0	2.08973	4.44e-16
K01012	anfG; nitrogenase delta subunit [EC:1.18.6.1]	2.46512	1.11e-16	-	-	1.95918	1.07e-11
K07478	yhfA; putative redox protein	-	-	2.31566	0	2.1073	0
K03772	mukB; chromosome partition protein MukB	-	-	2.14595	0	2.2766	0
K03841	dinG; ATP-dependent DNA helicase DinG [EC:3.6.4.12]	-	-	2.21191	0	2.20829	0
K00286	lolD; lipoprotein-releasing system ATP-binding protein [EC:3.6.3.-]	-	-	2.35796	0	2.06196	1.28e-14
K12251	pchF; pyochelin synthetase	-	-	2.13598	0	2.28364	0
K02670	gcvH, GCSH; glycine cleavage system H protein	-	-	2.07653	0	2.33738	0
K08303	UMF2; MFS transporter, UMF2 family, putative MFS family transporter protein	-	-	2.26492	0	2.14829	6.22e-15
K02687	gspC; general secretion pathway protein C	-	-	2.3089	0	2.10163	0
K03925	potE; putrescine:ornithine antiporter	-	-	2.31661	0	2.09091	0
K02072	hutH, HAL; histidine ammonia-lyase [EC:4.3.1.3]	-	-	2.42996	0	1.97707	3.82e-08
K07015	yqeH; 30S ribosome assembly GTPase	1.5287	2.36e-05	1.90905	0	0.964281	2.66e-05
K00864	sthA, udhA; NAD(P) transhydrogenase [EC:1.6.1.1]	-	-	2.37019	0	2.02974	2.66e-15
K06997	uncharacterized protein	-	-	2.30619	0	2.09174	3.89e-14
K07007	7,8-dihydro-6-hydroxymethylpterin dimethyltransferase [EC:2.1.1.-]	-	-	2.17707	5.9e-14	2.21917	2.89e-15
K02658	fliQ; flagellar biosynthetic protein FliQ	-	-	2.0814	0	2.31417	0
K00507	uncharacterized protein	-	-	2.08542	0	2.30832	0
K03439	azr; azobenzene reductase [EC:1.7.1.6]	-	-	2.3122	0	2.08043	0
K01118	kbl, GCAT; glycine C-acetyltransferase [EC:2.3.1.29]	-	-	2.31627	0	2.0667	0
K02837	mecI; BlaI family transcriptional regulator, methicillin resistance regulatory protein	-	-	2.30691	0	2.07401	4.44e-15
K01696	treC; trehalose-6-phosphate hydrolase [EC:3.2.1.93]	-	-	2.26651	0	2.11195	0
K02907	nusG; transcription termination/antitermination protein NusG	-	-	2.2911	0	2.08436	0
K01695	CBH1; cellulose 1,4-beta-cellobiosidase [EC:3.2.1.91]	-	-	2.26742	0	2.10795	0
K01940	ppc; phosphoenolpyruvate carboxylase [EC:4.1.1.31]	-	-	2.31207	0	2.06137	7.77e-16
K01516	pcaI; 3-oxoadipate CoA-transferase, alpha subunit [EC:2.8.3.6]	-	-	2.30963	0	2.0629	7.88e-15
K01787	E3.5.1.4, amiE; amidase [EC:3.5.1.4]	1.02435	5.47e-12	1.5981	0	1.74912	0
K12373	dppA; dipeptide transport system substrate-binding protein	-	-	2.21486	0	2.14934	0
K13779	atuH; citronellyl-CoA synthetase [EC:6.2.1.-]	1.48432	3.09e-11	1.7433	1.11e-16	1.13458	0
K08590	bisC; biotin/methionine sulfoxide reductase [EC:1.-.-.-]	-	-	2.16376	0	2.19595	0
K07170	uncharacterized protein	-	-	2.28451	0	2.07352	1.73e-14
K11749	mdtI; spermidine export protein MdtI	-	-	2.29558	0	2.06199	1.77e-14
K01736	DPP4, CD26; dipeptidyl-peptidase 4 [EC:3.4.14.5]	-	-	2.28999	0	2.06754	4.44e-16
K03723	recB; exodeoxyribonuclease V beta subunit [EC:3.1.11.5]	-	-	2.27976	0	2.07597	0
K05833	mnhA, mrpA; multicomponent Na+:H+ antiporter subunit A	1.431	9.2e-07	2.02526	0	0.899191	1.1e-07
K01515	E2.8.3.5B, scoB; 3-oxoacid CoA-transferase subunit B [EC:2.8.3.5]	-	-	2.3644	0	1.99071	3.1e-11
K05832	phaG; multicomponent K+:H+ antiporter subunit G	1.43168	9.04e-07	2.0258	0	0.896121	1.08e-07
K03839	trpR; TrpR family transcriptional regulator, trp operon repressor	-	-	2.10068	0	2.25291	0
K07031	rlmM; 23S rRNA (cytidine2498-2'-O)-methyltransferase [EC:2.1.1.186]	0.948727	7.91e-08	1.59713	0	1.80503	0
K09767	uncharacterized protein	-	-	2.28553	0	2.06528	0
K02848	motA; chemotaxis protein MotA	1.46857	1.58e-09	1.77137	0	1.11023	1.25e-13
K00800	uncharacterized protein	-	-	2.28999	0	2.05936	8.99e-15
K11071	cfa; cyclopropane-fatty-acyl-phospholipid synthase [EC:2.1.1.79]	2.31374	6.07e-14	2.03525	0	-	-
K06135	cobM, cbiF; precorrin-4/cobalt-precorrin-4 C11-methyltransferase [EC:2.1.1.133 2.1.1.271]	1.47912	5.88e-14	1.68963	0	1.18019	0
K07798	NSDHL, ERG26; sterol-4alpha-carboxylate 3-dehydrogenase (decarboxylating) [EC:1.1.1.170]	-	-	2.14192	0	2.20577	0
K11070	eta; exfoliative toxin A/B	2.33704	1.44e-14	2.01023	1.11e-16	-	-
K03744	xseA; exodeoxyribonuclease VII large subunit [EC:3.1.11.6]	-	-	2.1653	0	2.18143	0
K03565	ahpF; NADH-dependent peroxiredoxin subunit F [EC:1.8.1.-]	-	-	2.30417	0	2.04144	1.3e-14
K07043	uncharacterized protein	2.01147	8.01e-05	-	-	2.33359	0
K01829	E3.5.3.1, rocF, arg ; arginase [EC:3.5.3.1]	1.03831	2.22e-16	1.56645	0	1.7394	0
K07787	putative transcriptional regulator	-	-	2.13932	0	2.20327	0
K07112	rsmI; 16S rRNA (cytidine1402-2'-O)-methyltransferase [EC:2.1.1.198]	2.26411	4.95e-10	-	-	2.07732	4.01e-14
K00053	ligD; bifunctional non-homologous end joining protein LigD [EC:6.5.1.1]	-	-	2.26918	0	2.07088	4.44e-16
K00759	iorB; indolepyruvate ferredoxin oxidoreductase, beta subunit [EC:1.2.7.8]K00184	-	-	2.31098	0	2.02789	1.73e-13
K09888	crtD; 1-hydroxycarotenoid 3,4-desaturase [EC:1.3.99.27]	-	-	2.27728	0	2.0604	6.66e-16
K06193	NA	-	-	2.26643	0	2.06938	3.25e-14
K01926	E4.1.1.18, ldcC, cadA ; lysine decarboxylase [EC:4.1.1.18]	1.64014	2.33e-05	2.05358	0	0.641295	3.2e-06
K01822	OPLAH, OXP1, oplAH ; 5-oxoprolinase (ATP-hydrolysing) [EC:3.5.2.9]	1.79281	3.67e-13	1.83051	0	0.710909	1.21e-10
K03773	mukF; chromosome partition protein MukF	-	-	2.12127	0	2.20516	0
K02622	flhD; flagellar transcriptional activator FlhD	-	-	2.26923	0	2.05705	1.35e-14
K03501	TC.GNTP; gluconate:H+ symporter, GntP family	-	-	2.28037	0	2.04433	2.44e-15
K00925	asrC; anaerobic sulfite reductase subunit C	-	-	2.2504	0	2.07422	0
K03631	ulaR; DeoR family transcriptional regulator, ulaG and ulaABCDEF operon transcriptional repressor	-	-	2.2777	0	2.04688	8.88e-16
K07040	uncharacterized protein	-	-	2.31901	0	2.00481	0
K04759	pflA, pflC, pflE ; pyruvate formate lyase activating enzyme [EC:1.97.1.4]	-	-	2.20078	0	2.11735	0
K08218	E1.3.3.5; bilirubin oxidase [EC:1.3.3.5]	-	-	2.11648	0	2.20097	0
K06217	clsC; cardiolipin synthase C [EC:2.7.8.-]	-	-	2.31872	0	1.99545	1.37e-06
K06915	chpB; chemosensory pili system protein ChpB (putative protein-glutamate methylesterase)	2.2561	1.75e-12	-	-	2.05771	4.44e-16
K00097	hemN, hemZ; oxygen-independent coproporphyrinogen III oxidase [EC:1.3.98.3]	-	-	2.13793	0	2.17343	0
K01433	PGK, pgk; phosphoglycerate kinase [EC:2.7.2.3]	-	-	2.13713	1.11e-16	2.17136	0
K06284	hlpA, ompH; outer membrane protein	1.76819	0	1.48194	1.23e-06	1.05761	0
K01768	MME, CD10; neprilysin [EC:3.4.24.11]	2.54715	4.44e-16	-	-	1.75785	1.94e-09
K00121	putative transposase	-	-	2.17696	7.24e-12	2.12517	1.34e-08
K06925	iolS; myo-inositol catabolism protein IolS [EC:1.1.1.-]	-	-	2.25498	0	2.04643	0
K02466	ATPVI, ntpI, atpI ; V/A-type H+/Na+-transporting ATPase subunit I	1.73239	3.31e-13	1.91538	0	0.65236	8.5e-10
K00278	NA	2.2569	6.77e-15	2.04299	0	-	-
K09748	uncharacterized protein	-	-	2.26786	0	2.03072	2.44e-13
K02237	kamD; beta-lysine 5,6-aminomutase alpha subunit [EC:5.4.3.3]	-	-	2.30739	0	1.99043	0
K07574	nucS; endonuclease [EC:3.1.-.-]	-	-	2.28619	0	2.01081	0
K00537	gldA; glycerol dehydrogenase [EC:1.1.1.6]	-	-	2.3621	0	1.93117	5.04e-06
K03517	NA	2.25039	7.66e-15	2.04081	0	-	-
K07246	phoH2; PhoH-like ATPase	2.28275	3.38e-12	-	-	2.00822	1.02e-12
K03823	uvrA; excinuclease ABC subunit A	-	-	2.21695	0	2.07082	5.88e-15
K07507	recJ; single-stranded-DNA-specific exonuclease [EC:3.1.-.-]	-	-	2.20687	0	2.08056	0
K01449	E2.7.4.8, gmk; guanylate kinase [EC:2.7.4.8]	2.03864	0	1.12517	2.12e-06	1.122	0
K03322	RP-S20, rpsT; small subunit ribosomal protein S20	-	-	2.28022	0	2.00413	9.25e-13
K13979	yahK; alcohol dehydrogenase (NADP+) [EC:1.1.1.2]	-	-	2.14318	0	2.13996	0
K05364	flhG, fleN; flagellar biosynthesis protein FlhG	1.826	3.11e-15	1.66879	0	0.787324	0
K04096	mdaB; NADPH dehydrogenase (quinone) [EC:1.6.5.10]	-	-	2.25989	0	2.02201	1.7e-12
K03575	argR, ahrC; transcriptional regulator of arginine metabolism	-	-	2.25546	0	2.02015	2.12e-12
K00955	HGD, hmgA; homogentisate 1,2-dioxygenase [EC:1.13.11.5]	2.05287	2.4e-07	-	-	2.22196	4.33e-15
K07213	uncharacterized protein	-	-	2.10773	0	2.1668	0
K02484	thrB2; homoserine kinase type II [EC:2.7.1.39]	-	-	2.11593	0	2.15715	0
K03177	NA	-	-	2.2563	0	2.01337	2e-15
K09761	uncharacterized protein	-	-	2.25593	0	2.0131	2e-15
K03856	E2.4.1.216; trehalose 6-phosphate phosphorylase [EC:2.4.1.216]	1.55171	3.84e-06	1.8937	0	0.822391	8.47e-06
K02442	zurR, zur; Fur family transcriptional regulator, zinc uptake regulator	1.4438	3.39e-08	1.74193	0	1.08119	2.1e-12
K03602	fruR2, fruR; DeoR family transcriptional regulator, fructose operon transcriptional repressor	-	-	2.24892	0	2.01667	5.77e-15
K03046	pilP; type IV pilus assembly protein PilP	-	-	2.25593	0	2.00915	4.55e-15
K00906	narI, narV; nitrate reductase gamma subunit [EC:1.7.5.1 1.7.99.-]	-	-	2.17482	0	2.09012	0
K00632	dhaT; 1,3-propanediol dehydrogenase [EC:1.1.1.202]	-	-	2.18843	0	2.076	0
K01584	pgpA; phosphatidylglycerophosphatase A [EC:3.1.3.27]	1.41369	8.35e-06	1.65614	1.59e-07	1.19352	9.95e-08
K04485	eutM; ethanolamine utilization protein EutM	-	-	2.25546	0	2.00742	5e-15
K03043	pilO; type IV pilus assembly protein PilO	-	-	2.25593	0	2.00608	7.11e-15
K03708	tldD; TldD protein	1.63598	8.72e-08	1.88812	0	0.736623	2.63e-07
K03073	pilV; type IV pilus assembly protein PilV	-	-	2.25407	0	2.00651	5.66e-15
K02650	fliI; flagellum-specific ATP synthase [EC:7.4.2.8]	1.92573	1.79e-10	-	-	2.33191	0
K02428	cysP; sulfate/thiosulfate transport system substrate-binding protein	-	-	2.13863	0	2.11891	0
K00763	NA	-	-	2.29737	0	1.95995	1.12e-10
K00052	galE, GALE; UDP-glucose 4-epimerase [EC:5.1.3.2]	-	-	2.21587	0	2.03751	1.43e-13
K03570	ACMSD; aminocarboxymuconate-semialdehyde decarboxylase [EC:4.1.1.45]	-	-	2.234	0	2.01933	3.33e-15
K11934	phoE; outer membrane pore protein E	-	-	2.06823	0	2.18262	0
K00540	mtlD; mannitol-1-phosphate 5-dehydrogenase [EC:1.1.1.17]	-	-	2.67304	0	1.5773	0.00027357
K00945	cpo; non-heme chloroperoxidase [EC:1.11.1.10]	-	-	2.24334	0	2.00615	1.89e-15
K07304	aldA; lactaldehyde dehydrogenase / glycolaldehyde dehydrogenase [EC:1.2.1.22 1.2.1.21]	-	-	2.36062	0	1.88514	2.17e-06
K03498	TC.AAT; amino acid transporter, AAT family	-	-	2.1996	0	2.0458	1.11e-16
K03885	eutB; ethanolamine ammonia-lyase large subunit [EC:4.3.1.7]	-	-	2.28885	0	1.95567	3.13e-06
K13787	atuC; geranyl-CoA carboxylase beta subunit [EC:6.4.1.5]	1.72213	3.35e-13	1.49357	0	1.02845	2.78e-15
K00937	E1.10.3.3; L-ascorbate oxidase [EC:1.10.3.3]	-	-	2.13186	1.92e-13	2.10901	0
K03581	cheX; chemotaxis protein CheX	-	-	2.2958	0	1.945	5.11e-15
K06412	cotT; spore coat protein T	1.80013	0	1.30376	6.41e-12	1.13539	0
K07733	devR; two-component system, NarL family, response regulator DevR	-	-	2.13186	0	2.10614	0
K01552	PGLS, pgl, devB ; 6-phosphogluconolactonase [EC:3.1.1.31]	1.61403	1.01e-06	2.16439	0	0.455159	2.05e-06
K03286	RP-L17, MRPL17, rplQ ; large subunit ribosomal protein L17	-	-	2.09633	0	2.13524	0
K00831	nadB; L-aspartate oxidase [EC:1.4.3.16]	-	-	2.25292	0	1.97755	3.89e-09
K00688	mmsA, iolA, ALDH6A1 ; malonate-semialdehyde dehydrogenase (acetylating) / methylmalonate-semialdehyde dehydrogenase [EC:1.2.1.18 1.2.1.27]	2.00733	1.03e-07	2.2227	0	-	-
K02558	polA; DNA polymerase I [EC:2.7.7.7]	-	-	2.10921	0	2.11799	0
K02492	cobF; precorrin-6A synthase [EC:2.1.1.152]	-	-	2.1653	0	2.06184	0
K00975	HR; [histone H3]-dimethyl-L-lysine9 demethylase [EC:1.14.11.65]	2.0467	1.28e-07	2.17869	0	-	-
K07047	uncharacterized protein	-	-	2.26216	0	1.9606	0
K03771	recN; DNA repair protein RecN (Recombination protein N)	-	-	2.0812	3.28e-12	2.14059	0
K03458	yscD, sctD, ssaD ; type III secretion protein D	-	-	2.29138	0	1.92992	5.92e-12
K02621	flhC; flagellar transcriptional activator FlhC	-	-	2.1839	3.33e-16	2.03662	7.68e-14
K11069	hblD; hemolysin BL lytic component L1	2.13365	6.76e-11	2.08623	0	-	-
K03799	hfq; host factor-I protein	-	-	2.1582	0	2.05663	0
K01356	PK, pyk; pyruvate kinase [EC:2.7.1.40]	-	-	2.25722	0	1.95591	2.61e-10
K11731	troD, mntD, znuB ; manganese/zinc/iron transport system permease protein	1.41427	1.26e-09	1.78266	0	1.01378	0
K03808	rnt; ribonuclease T [EC:3.1.13.-]	-	-	2.17166	0	2.03624	1.55e-11
K01477	rfbF, rhlC; rhamnosyltransferase [EC:2.4.1.-]	1.48903	1.37e-08	1.64185	1.55e-11	1.0754	2.35e-13
K00946	hemQ; hydrogen peroxide-dependent heme synthase [EC:1.3.98.5]	-	-	2.10072	2.68e-14	2.10332	0
K02429	NA	-	-	2.00829	2.06e-11	2.19374	0
K09013	yjdF; putative membrane protein	-	-	2.25176	0	1.9472	8.59e-09
K01512	OXCT; 3-oxoacid CoA-transferase [EC:2.8.3.5]	-	-	2.2894	0	1.90935	5e-15
K07259	NA	-	-	2.14111	0	2.05757	5.67e-14
K01628	res; type III restriction enzyme [EC:3.1.21.5]	1.11608	0.00166443	1.83773	2.88e-11	1.24299	1.07e-06
K07699	cusR, copR, silR ; two-component system, OmpR family, copper resistance phosphate regulon response regulator CusR	1.77065	0	1.42756	4.55e-08	0.990768	0
K11085	attB; mannopine transport system permease protein	-	-	2.06943	0	2.11853	0
K01637	RNASE6_7_8; ribonuclease 6/7/8 [EC:3.1.27.-]	-	-	2.12039	0	2.06166	0
K09787	uncharacterized protein	1.57959	1.49e-05	1.90861	0	0.692984	4.29e-06
K01640	ybfF; esterase [EC:3.1.-.-]	-	-	1.95302	0	2.22773	0
K03499	emrE, qac, mmr, smr; small multidrug resistance pump	-	-	2.21704	0	1.96214	1.01e-14
K05591	ycjT; hypothetical glycosyl hydrolase [EC:3.2.1.-]	-	-	2.09182	0	2.08556	0
K09921	uncharacterized protein	-	-	2.0774	0	2.09961	0
K05589	PTH2; peptidyl-tRNA hydrolase, PTH2 family [EC:3.1.1.29]	-	-	2.08028	0	2.09449	0
K01934	purE; 5-(carboxyamino)imidazole ribonucleotide mutase [EC:5.4.99.18]	-	-	2.27135	0	1.90252	1.83e-09
K07019	uncharacterized protein	-	-	2.08349	0	2.09032	0
K00768	fwdB, fmdB; formylmethanofuran dehydrogenase subunit B [EC:1.2.7.12]	2.30069	9.55e-15	-	-	1.87296	3.25e-14
K01414	gsk; inosine kinase [EC:2.7.1.73]	-	-	2.08819	0	2.08518	0
K05306	cefD; isopenicillin-N epimerase [EC:5.1.1.17]	1.16584	9.12e-06	1.78734	0	1.22017	2.59e-14
K09158	larC; pyridinium-3,5-bisthiocarboxylic acid mononucleotide nickel chelatase [EC:4.99.1.12]	-	-	2.09644	0	2.07628	0
K09014	putative lipoprotein	-	-	2.24751	0	1.92459	1.11e-07
K02477	cbiG; cobalt-precorrin 5A hydrolase [EC:3.7.1.12]	-	-	2.16207	0	2.00938	5.55e-16
K00677	E1.2.1.5; aldehyde dehydrogenase (NAD(P)+) [EC:1.2.1.5]	-	-	2.06398	2.03e-13	2.10683	0
K07345	srtA; sortase A [EC:3.4.22.70]	-	-	2.21579	0	1.95363	6.19e-12
K02196	hisA; phosphoribosylformimino-5-aminoimidazole carboxamide ribotide isomerase [EC:5.3.1.16]	-	-	2.06806	0	2.10094	0
K02379	PC, pyc; pyruvate carboxylase [EC:6.4.1.1]	-	-	2.06945	0	2.09708	0
K09858	ABC.MN.A; manganese/iron transport system ATP-binding protein	-	-	2.10746	0	2.05867	0
K03782	seqA; negative modulator of initiation of replication	2.02075	4.42e-09	-	-	2.14362	0
K03554	puo; putrescine oxidase [EC:1.4.3.10]	-	-	2.08111	0	2.08194	0
K03646	bglG1; transcriptional antiterminator	-	-	2.08152	0	2.08119	0
K02496	cobQ, cbiP; adenosylcobyric acid synthase [EC:6.3.5.10]	-	-	2.07345	0	2.08869	0
K03414	thiI; tRNA uracil 4-sulfurtransferase [EC:2.8.1.4]	-	-	2.07376	0	2.08629	0
K10763	mtdB; methylene-tetrahydromethanopterin dehydrogenase [EC:1.5.1.-]	-	-	2.08015	0	2.07945	0
K03394	APOD; apolipoprotein D and lipocalin family protein	2.26909	1.39e-10	-	-	1.89023	1.19e-09
K02426	cysU; sulfate/thiosulfate transport system permease protein	-	-	2.13697	2.78e-14	2.02192	1.21e-08
K00090	ABC.SS.S; simple sugar transport system substrate-binding protein	-	-	2.04655	0	2.11079	0
K02414	ABC.MR; putative ABC transport system ATP-binding protein	-	-	2.07683	0	2.07356	0
K02783	rssB, hnr; two-component system, response regulator	2.00631	7.79e-11	2.14326	0	-	-
K06200	treY, glgY; (1->4)-alpha-D-glucan 1-alpha-D-glucosylmutase [EC:5.4.99.15]	-	-	2.12469	0	2.02175	0
K07240	NA	-	-	2.05323	0	2.0923	0
K13288	cphB; cyanophycinase [EC:3.4.15.6]	-	-	2.09906	0	2.04485	0
K06879	spoVK; stage V sporulation protein K	-	-	2.04528	0	2.09776	0
K03634	glvR; RpiR family transcriptional regulator, glv operon transcriptional regulator	-	-	2.0848	0	2.05688	0
K06077	hmp, YHB1; nitric oxide dioxygenase [EC:1.14.12.17]	-	-	2.05832	0	2.08271	0
K02474	yggC; putative kinase	-	-	2.10376	0	2.0367	0
K03616	focB; formate transporter	-	-	2.07561	0	2.06441	0
K03560	catA; catechol 1,2-dioxygenase [EC:1.13.11.1]	-	-	2.08319	0	2.0567	0
K01278	galK; galactokinase [EC:2.7.1.6]	-	-	1.95181	1.11e-16	2.18657	0
K03599	psmA, prcA; proteasome alpha subunit [EC:3.4.25.1]	-	-	2.07622	0	2.0617	0
K03763	hyaE; hydrogenase-1 operon protein HyaE	1.58362	1.49e-05	1.92099	0	0.632537	3.45e-06
K12658	rnj; ribonuclease J [EC:3.1.-.-]	1.88283	1.1e-10	1.73789	8.28e-05	0.516023	0.00179221
K09889	crtF; demethylspheroidene O-methyltransferase [EC:2.1.1.210]	-	-	2.07464	0	2.06191	0
K01141	speG, SAT; diamine N-acetyltransferase [EC:2.3.1.57]	-	-	2.06965	0	2.06668	0
K01525	gctB; glutaconate CoA-transferase, subunit B [EC:2.8.3.12]	-	-	2.07501	0	2.06008	0
K03600	psmB, prcB; proteasome beta subunit [EC:3.4.25.1]	-	-	2.07501	0	2.05851	0
K07320	oapA; opacity associated protein	-	-	2.07507	0	2.05844	0
K03557	dltA; D-alanine--poly(phosphoribitol) ligase subunit 1 [EC:6.1.1.13]	-	-	2.07501	0	2.05846	0
K09801	uncharacterized protein	-	-	2.07561	0	2.05769	0
K02494	cobN; cobaltochelatase CobN [EC:6.6.1.2]	-	-	2.07501	0	2.05735	0
K06186	pydC; beta-ureidopropionase / N-carbamoyl-L-amino-acid hydrolase [EC:3.5.1.6 3.5.1.87]	-	-	2.07501	0	2.05729	0
K03690	sbcD, mre11; DNA repair protein SbcD/Mre11	-	-	2.07327	0	2.05851	0
K03586	cheZ; chemotaxis protein CheZ	-	-	2.07327	0	2.05846	0
K03656	nadA; quinolinate synthase [EC:2.5.1.72]	-	-	2.07426	0	2.05707	0
K09015	ycgQ; putative membrane protein	-	-	2.22938	0	1.90134	7.42e-07
K03578	chlI, bchI; magnesium chelatase subunit I [EC:6.6.1.1]	-	-	2.09056	0	2.04012	0
K02415	NA	-	-	2.07652	0	2.05313	0
K03415	thiJ; protein deglycase [EC:3.5.1.124]	-	-	2.05771	0	2.07127	0
K00912	nosZ; nitrous-oxide reductase [EC:1.7.2.4]K00380	-	-	2.02952	3.01e-10	2.09537	0
K00748	porC, porG; pyruvate ferredoxin oxidoreductase gamma subunit [EC:1.2.7.1]	-	-	2.02839	3.55e-10	2.09474	0
K03387	rpoS; RNA polymerase nonessential primary-like sigma factor	-	-	2.146	0	1.9766	0
K00595	garR, glxR; 2-hydroxy-3-oxopropionate reductase [EC:1.1.1.60]	2.27516	8.1e-11	-	-	1.84461	7.54e-09
K08224	lmrP; MFS transporter, DHA1 family, multidrug resistance protein B	-	-	2.0807	0	2.03883	0
K00219	coxB, ctaC; cytochrome c oxidase subunit II [EC:7.1.1.9]	-	-	2.06089	0	2.05293	0
K02536	cyoC; cytochrome o ubiquinol oxidase subunit III	-	-	2.0269	4.74e-10	2.08654	0
K02535	cyoB; cytochrome o ubiquinol oxidase subunit I [EC:7.1.1.3]	-	-	2.02318	6.48e-10	2.09007	0
K01989	NA	1.47802	4.98e-07	1.92154	0	0.712621	1.83e-07
K05989	rhtC; threonine efflux protein	-	-	2.10249	0	2.00777	0
K07243	mazE, chpAI; antitoxin MazE	-	-	2.11598	0	1.99292	0
K02669	gatR; DeoR family transcriptional regulator, galactitol utilization operon repressor	-	-	2.04832	0	2.05825	0
K08289	PHO84; MFS transporter, PHS family, inorganic phosphate transporter	-	-	2.06879	0	2.03741	0
K06445	spmA; spore maturation protein A	-	-	2.06539	0	2.03974	0
K03821	tlyC; putative hemolysin	1.93498	3.55e-12	-	-	2.16997	0
K01619	NA	-	-	2.22113	0	1.88242	1.37e-10
K00857	fixC; electron transfer flavoprotein-quinone oxidoreductase [EC:1.5.5.-]	-	-	2.26002	0	1.84296	1.23e-11
K03811	GRPE; molecular chaperone GrpE	-	-	2.13005	1.78e-13	1.97222	2.71e-12
K00262	ABCB-BAC; ATP-binding cassette, subfamily B, bacterial	-	-	2.21805	0	1.88007	2.17e-13
K09933	uncharacterized protein	-	-	2.04008	0	2.05425	0
K06987	PEBP1, TFS1; phosphatidylethanolamine-binding protein	2.41316	4.44e-16	-	-	1.67727	5.28e-10
K01297	PRK, prkB; phosphoribulokinase [EC:2.7.1.19]	-	-	1.98689	0	2.10098	0
K03760	rnfB; Na+-translocating ferredoxin:NAD+ oxidoreductase subunit B [EC:7.2.1.2]	-	-	2.05823	0	2.02856	0
K08984	DBI, ACBP; diazepam-binding inhibitor (GABA receptor modulator, acyl-CoA-binding protein)	-	-	1.91714	0	2.16907	0
K03522	TC.NSS; neurotransmitter:Na+ symporter, NSS family	2.05787	5.21e-07	-	-	2.02755	1.08e-11
K02169	nagL; maleylpyruvate isomerase [EC:5.2.1.4]	-	-	2.03923	0	2.04587	0
K08312	E2.7.10.1; receptor protein-tyrosine kinase [EC:2.7.10.1]	-	-	2.04514	0	2.03993	0
K14287	ybdL; methionine transaminase [EC:2.6.1.88]	-	-	2.04945	0	2.03528	0
K07121	uncharacterized protein	-	-	2.05203	0	2.03269	0
K03410	thiC; phosphomethylpyrimidine synthase [EC:4.1.99.17]	1.69782	4.24e-13	1.81109	0	0.57569	0
K00567	E1.1.1.39; malate dehydrogenase (decarboxylating) [EC:1.1.1.39]	2.0928	7.07e-06	-	-	1.99123	6.23e-10
K03521	TC.SSS; solute:Na+ symporter, SSS family	2.05236	7.15e-07	-	-	2.02877	1.07e-11
K03601	fruR1, fruR; LacI family transcriptional regulator, fructose operon transcriptional repressor	-	-	2.17063	1.76e-13	1.9094	2.03e-09
K03528	nhaC; Na+:H+ antiporter, NhaC family	-	-	2.04947	0	2.03054	0
K00874	nqrC; Na+-transporting NADH:ubiquinone oxidoreductase subunit C [EC:7.2.1.1]	-	-	2.27224	0	1.80726	2.07e-10
K03315	RP-S15, MRPS15, rpsO ; small subunit ribosomal protein S15	1.49345	0.000326298	1.90143	0	0.684534	0.000677749
K09902	yjgA; ribosome-associated protein	-	-	2.04753	0	2.03118	0
K07584	AraC family transcriptional regulator	1.57093	1.56e-07	1.89768	0	0.610052	7.98e-10
K02656	fliOZ, fliO; flagellar protein FliO/FliZ	-	-	2.01025	0	2.06689	0
K09962	uncharacterized protein	1.33071	5.84e-05	1.92411	9.33e-12	0.821697	0.0021781
K00721	BCKDHB, bkdA2; 2-oxoisovalerate dehydrogenase E1 component beta subunit [EC:1.2.4.4]	1.95693	9.83e-05	-	-	2.11881	2.18e-11
K00694	gap2; glyceraldehyde-3-phosphate dehydrogenase (NAD(P)) [EC:1.2.1.59]	-	-	2.22495	0	1.84856	2.44e-14
K00872	nqrA; Na+-transporting NADH:ubiquinone oxidoreductase subunit A [EC:7.2.1.1]	-	-	2.2699	0	1.80333	4.92e-12
K06958	queF; 7-cyano-7-deazaguanine reductase [EC:1.7.1.13]	-	-	2.23694	7.77e-16	1.83355	4.77e-07
K01916	oadA; oxaloacetate decarboxylase (Na+ extruding) subunit alpha [EC:7.2.4.2]K01573	1.9811	3.65e-10	2.08744	0	-	-
K04084	qcrA; ubiquinol-cytochrome c reductase iron-sulfur subunit	-	-	2.02653	0	2.0414	0
K01950	rbcL; ribulose-bisphosphate carboxylase large chain [EC:4.1.1.39]	-	-	1.9142	1.67e-08	2.15127	0
K02227	NA	2.13483	4.48e-11	-	-	1.9305	1.11e-16
K07400	adenine-specific DNA-methyltransferase [EC:2.1.1.72]	-	-	2.04182	0	2.02281	0
K02471	betT, betS; choline/glycine/proline betaine transport protein	2.1266	1.82e-13	1.93481	0	-	-
K03781	lptE, rlpB; LPS-assembly lipoprotein	-	-	2.05007	2.39e-13	2.01003	1.17e-13
K00851	E1.5.3.1; sarcosine oxidase [EC:1.5.3.1]	-	-	2.27329	0	1.78473	9.3e-07
K10125	malK, mtlK, thuK ; multiple sugar transport system ATP-binding protein [EC:3.6.3.-]	2.20941	1.55e-15	-	-	1.8465	0
K02462	ATPVC, ntpC, atpC ; V/A-type H+/Na+-transporting ATPase subunit C	-	-	2.01807	0	2.03553	0
K07645	bbsG; (R)-benzylsuccinyl-CoA dehydrogenase [EC:1.3.8.3]	-	-	2.02956	0	2.02298	0
K04065	tyrP; tyrosine-specific transport protein	-	-	2.06278	0	1.98824	0
K06176	E3.4.21.101; xanthomonalisin [EC:3.4.21.101]	-	-	2.0411	0	2.0099	0
K07153	uncharacterized protein	-	-	2.0449	0	2.0056	0
K09895	uncharacterized protein	-	-	2.04489	0	2.00552	0
K12297	comA; two-component system, NarL family, competent response regulator ComA	-	-	2.04422	0	2.00531	0
K03683	rnpA; ribonuclease P protein component [EC:3.1.26.5]	-	-	2.04413	0	2.00521	0
K03614	TC.NCS1; nucleobase:cation symporter-1, NCS1 family	-	-	2.15479	0	1.89419	1.11e-16
K06385	yndD; spore germination protein	1.7645	0	1.29783	4.39e-09	0.983893	0
K01734	E3.4.13.-; D-alanyl-D-alanine dipeptidase [EC:3.4.13.-]	-	-	2.18793	0	1.85754	4.11e-15
K01273	HK; hexokinase [EC:2.7.1.1]	2.19923	2.41e-12	-	-	1.84616	1.83e-10
K01682	dexB; glucan 1,6-alpha-glucosidase [EC:3.2.1.70]	-	-	2.04135	0	2.00079	0
K06346	pdxS, pdx1; pyridoxal 5'-phosphate synthase pdxS subunit [EC:4.3.3.6]	1.62068	9.94e-08	1.92835	0	0.492061	1.49e-09
K05844	elaB; ElaB protein	-	-	2.00739	0	2.03281	0
K03732	ftsL; cell division protein FtsL	-	-	2.03786	0	1.99964	0
K00876	nqrE; Na+-transporting NADH:ubiquinone oxidoreductase subunit E [EC:7.2.1.1]	-	-	2.20759	0	1.82939	1.04e-12
K07102	nfdA; N-substituted formamide deformylase [EC:3.5.1.91]	1.92973	7.66e-14	-	-	2.10651	0
K14519	aldH; NADP-dependent aldehyde dehydrogenase [EC:1.2.1.4]	-	-	1.87859	6.14e-13	2.15741	0
K03567	hdrB2; heterodisulfide reductase subunit B2 [EC:1.8.7.3 1.8.98.4 1.8.98.5 1.8.98.6]	-	-	2.0451	0	1.98865	0
K00631	ribD2; 5-amino-6-(5-phosphoribosylamino)uracil reductase [EC:1.1.1.193]	-	-	2.04254	0	1.99034	0
K00833	GLDC, gcvP; glycine dehydrogenase [EC:1.4.4.2]	2.10826	1.07e-10	-	-	1.92267	1.36e-10
K10914	aminotransferase [EC:2.6.1.-]	-	-	2.04199	0	1.98561	0
K07658	S1 RNA binding domain protein	1.71113	1.59e-05	1.9567	0	0.359449	7.61e-06
K07239	FHA domain-containing protein	-	-	1.8442	2.33e-06	2.1822	8.14e-14
K13053	argF; N-succinyl-L-ornithine transcarbamylase [EC:2.1.3.11]	-	-	2.03998	0	1.98596	0
K02671	glgX; glycogen debranching enzyme [EC:3.2.1.196]	-	-	1.85468	0	2.17116	0
K02192	GPI, pgi; glucose-6-phosphate isomerase [EC:5.3.1.9]	-	-	2.02088	0	2.00494	0
K01817	DPYS, dht, hydA ; dihydropyrimidinase [EC:3.5.2.2]	1.96206	9.64e-06	-	-	2.06288	1.11e-16
K07137	UPF0755 protein	2.15678	9.17e-08	-	-	1.86812	4.44e-16
K11065	nheBC; non-hemolytic enterotoxin B/C	-	-	2.21636	0	1.80508	1.44e-10
K01029	NA	-	-	1.90838	0	2.11135	0
K02824	kdtA, waaA; 3-deoxy-D-manno-octulosonic-acid transferase [EC:2.4.99.12 2.4.99.13 2.4.99.14 2.4.99.15]	-	-	2.20119	0	1.81721	1.44e-11
K13766	DDC, TDC; aromatic-L-amino-acid/L-tryptophan decarboxylase [EC:4.1.1.28 4.1.1.105]	-	-	1.89267	0	2.12552	0
K11178	yfaE; ferredoxin	1.96604	5.33e-13	-	-	2.05082	0
K13483	ygeT, xdhB; xanthine dehydrogenase FAD-binding subunit [EC:1.17.1.4]	1.96604	5.33e-13	-	-	2.05082	0
K03582	cheC; chemotaxis protein CheC	-	-	1.99002	0	2.02584	0
K09912	uncharacterized protein	-	-	2.05133	0	1.9633	0
K07637	badH; 2-hydroxycyclohexanecarboxyl-CoA dehydrogenase [EC:1.1.1.-]	-	-	2.0389	0	1.97521	0
K03147	gatB, sgcB; galactitol PTS system EIIB component [EC:2.7.1.200]	2.03069	5.34e-08	-	-	1.98336	1.22e-14
K09001	rcnA; nickel/cobalt transporter (NicO) family protein	-	-	2.18081	0	1.83197	1.58e-09
K01198	pncB, NAPRT1; nicotinate phosphoribosyltransferase [EC:6.3.4.21]	-	-	2.12168	0	1.89013	0
K03583	cheD; chemotaxis protein CheD [EC:3.5.1.44]	-	-	1.98814	0	2.02355	0
K07660	metallo-beta-lactamase family protein	-	-	2.04164	0	1.96914	0
K07122	uncharacterized protein	-	-	2.02067	0	1.98695	0
K03636	mtlR; mannitol operon transcriptional antiterminator	-	-	2.06226	4.01e-13	1.94381	1.41e-13
K00853	soxD; sarcosine oxidase, subunit delta [EC:1.5.3.1]	-	-	2.01809	0	1.98779	0
K01028	NA	-	-	1.90683	0	2.09589	0
K07347	yajG; uncharacterized lipoprotein	-	-	2.21478	0	1.78647	2.3e-07
K01839	speB; agmatinase [EC:3.5.3.11]	1.90551	5.3e-07	2.09484	0	-	-
K10126	msmX, msmK, malK, sugC, ggtA, msiK; multiple sugar transport system ATP-binding protein	2.18754	2.22e-15	-	-	1.8093	0
K02385	accA; acetyl-CoA carboxylase carboxyl transferase subunit alpha [EC:6.4.1.2 2.1.3.15]	1.71005	4.08e-13	1.80127	0	0.48187	0
K11072	tcdAB; toxin A/B	1.92734	2.45e-07	2.06547	0	-	-
K05921	terD; tellurium resistance protein TerD	-	-	1.99592	0	1.99646	0
K03184	manY; mannose PTS system EIIC component	-	-	1.98744	0	2.00079	0
K01113	lacA; galactoside O-acetyltransferase [EC:2.3.1.18]	2.06101	4.84e-10	-	-	1.92473	6.98e-14
K09795	sepF; cell division inhibitor SepF	1.92078	7.77e-16	1.77396	0	0.288765	2.81e-07
K13051	ttrS; two-component system, LuxR family, sensor histidine kinase TtrS [EC:2.7.13.3]	-	-	2.03764	0	1.94557	0
K07147	uncharacterized protein	1.96471	1.91e-07	-	-	2.01813	1.01e-14
K00971	NA	2.11627	5.89e-13	-	-	1.86312	1.01e-14
K09920	uncharacterized protein	-	-	1.97071	0	2.00765	0
K05559	NA	-	-	1.83898	0	2.13666	0
K03152	srlB; glucitol/sorbitol PTS system EIIA component [EC:2.7.1.198]	-	-	2.05646	0	1.91878	0
K05560	dhbF; nonribosomal peptide synthetase DhbF	-	-	1.84032	0	2.13395	0
K05561	mbtI, irp9, ybtS ; salicylate synthetase [EC:5.4.4.2 4.2.99.21]	-	-	1.84032	0	2.13395	0
K05562	pchB; isochorismate pyruvate lyase [EC:4.2.99.21]	-	-	1.84032	0	2.13395	0
K05563	irp5, ybtE; yersiniabactin salicyl-AMP ligase [EC:6.3.2.-]	-	-	1.84032	0	2.13395	0
K05564	irp2, HMWP2; yersiniabactin nonribosomal peptide synthetase	-	-	1.84032	0	2.13395	0
K02655	fliNY, fliN; flagellar motor switch protein FliN/FliY	-	-	1.85932	0	2.11249	0
K02438	metN; D-methionine transport system ATP-binding protein	-	-	2.02603	2.22e-16	1.9457	1.89e-15
K01563	ACOT1_2_4; acyl-coenzyme A thioesterase 1/2/4 [EC:3.1.2.2]	1.96324	1.11e-16	-	-	2.00832	0
K03807	grxB; glutaredoxin 2	-	-	1.98357	0	1.98561	0
K03785	UNG, UDG; uracil-DNA glycosylase [EC:3.2.2.27]	-	-	2.05384	0	1.9147	0
K03747	purR; LacI family transcriptional regulator, purine nucleotide synthesis repressor	-	-	1.94077	0	2.02552	0
K01728	map; methionyl aminopeptidase [EC:3.4.11.18]	-	-	2.01565	6.88e-15	1.9477	6.35e-13
K01081	pyrB, PYR2; aspartate carbamoyltransferase catalytic subunit [EC:2.1.3.2]	1.85341	1.21e-09	-	-	2.10792	0
K07046	beta-ribofuranosylaminobenzene 5'-phosphate synthase [EC:2.4.2.54]	2.22719	2.73e-13	-	-	1.73373	3.21e-11
K02672	glpE; thiosulfate sulfurtransferase [EC:2.8.1.1]	-	-	1.85661	0	2.09952	0
K02666	fucP; MFS transporter, FHS family, L-fucose permease	-	-	1.84585	0	2.10979	0
K06978	larB; pyridinium-3,5-biscarboxylic acid mononucleotide synthase [EC:2.5.1.143]	2.11906	1.22e-11	-	-	1.83441	8.19e-12
K03761	rnfA; Na+-translocating ferredoxin:NAD+ oxidoreductase subunit A	-	-	2.01675	3.33e-16	1.93572	1.78e-15
K07071	putative glutamine amidotransferase	-	-	2.08172	0	1.86822	2.89e-15
K03827	hrcA; heat-inducible transcriptional repressor	-	-	2.14163	0	1.80685	1.22e-15
K07027	uncharacterized protein	2.26494	4.38e-11	-	-	1.67429	1.46e-05
K05879	hcaF, hcaA2; 3-phenylpropionate/trans-cinnamate dioxygenase subunit beta [EC:1.14.12.19]	2.02288	7.48e-12	1.91407	5.55e-16	-	-
K07089	hddA; D-glycero-alpha-D-manno-heptose-7-phosphate kinase [EC:2.7.1.168]	1.99675	4.8e-09	1.93866	0	-	-
K02665	rdgB; XTP/dITP diphosphohydrolase [EC:3.6.1.66]	-	-	1.82919	0	2.10594	0
K07012	uncharacterized protein	1.8875	4.01e-10	-	-	2.04684	0
K05794	cytR; LacI family transcriptional regulator, repressor for deo operon, udp, cdd, tsx, nupC, and nupG	-	-	2.00983	0	1.92363	0
K02673	GLPF; glycerol uptake facilitator protein	-	-	1.82957	0	2.10387	0
K01659	MAN2C1; alpha-mannosidase [EC:3.2.1.24]	-	-	1.88116	5.75e-14	2.05177	0
K02674	glpG; GlpG protein	-	-	1.82742	0	2.1047	0
K01669	pulA; pullulanase [EC:3.2.1.41]	-	-	2.14155	2.89e-12	1.78837	2.29e-06
K07106	uncharacterized protein	1.83379	6.94e-05	2.09518	0	-	-
K05878	hcaE, hcaA1; 3-phenylpropionate/trans-cinnamate dioxygenase subunit alpha [EC:1.14.12.19]	2.02211	7.75e-12	1.90627	5e-15	-	-
K02663	fliZ; regulator of sigma S factor FliZ	-	-	1.84304	0	2.08478	0
K11258	fosB; metallothiol transferase [EC:2.5.1.-]	-	-	1.98271	0	1.93929	0
K06954	uncharacterized protein	1.90308	3.22e-15	-	-	2.01879	0
K06968	uncharacterized protein	-	-	1.98037	4.39e-13	1.94114	8.6e-14
K03214	qoxC; cytochrome aa3-600 menaquinol oxidase subunit III [EC:7.1.1.5]	-	-	1.98271	0	1.93804	0
K07288	TC.ZIP, zupT, ZRT3, ZIP2; zinc transporter, ZIP family	-	-	1.82946	0	2.08944	0
K07229	copC, pcoC; copper resistance protein C	-	-	1.98502	2.29e-13	1.93367	5.74e-11
K03113	NA	-	-	2.04646	0	1.87144	0
K02463	ATPVD, ntpD, atpD ; V/A-type H+/Na+-transporting ATPase subunit D	-	-	1.88156	0	2.03597	0
K12686	NA	-	-	1.87188	0	2.04189	0
K02485	rocE, rocC; arginine/ornithine permease	-	-	1.98713	0	1.92561	0
K07285	tusD, dsrE; tRNA 2-thiouridine synthesizing protein D [EC:2.8.1.-]	-	-	1.97971	0	1.93031	0
K01841	allA; ureidoglycolate lyase [EC:4.3.2.3]	2.09449	1.78e-15	1.81495	1.15e-07	-	-
K06209	slyB; outer membrane lipoprotein SlyB	1.75996	0	1.23973	0	0.905914	0
K01434	lysC; aspartate kinase [EC:2.7.2.4]	-	-	1.87144	4.36e-14	2.03198	0
K03863	apbE; FAD:protein FMN transferase [EC:2.7.1.180]	-	-	1.86656	2.86e-14	2.0359	0
K06596	spoIIAA; stage II sporulation protein AA (anti-sigma F factor antagonist)	-	-	1.83271	0	2.06315	0
K03615	TC.NCS2; nucleobase:cation symporter-2, NCS2 family	-	-	2.11961	0	1.77566	1.19e-14
K02657	fliP; flagellar biosynthetic protein FliP	-	-	1.85553	0	2.03736	0
K08083	pagO; putative membrane protein PagO	-	-	1.82963	0	2.06007	0
K01720	pepT; tripeptide aminopeptidase [EC:3.4.11.4]	-	-	1.90321	0	1.98036	0
K00494	mnhE, mrpE; multicomponent Na+:H+ antiporter subunit E	-	-	1.97553	1.11e-16	1.90728	1.62e-14
K05810	benA-xylX; benzoate/toluate 1,2-dioxygenase subunit alpha [EC:1.14.12.10 1.14.12.-]	1.87336	6.06e-05	-	-	2.00819	2.02e-14
K00406	CYC; cytochrome c	2.28697	9.99e-16	-	-	1.59413	1.44e-15
K00263	miaB; tRNA-2-methylthio-N6-dimethylallyladenosine synthase [EC:2.8.4.3]	-	-	1.86402	0	2.01666	0
K01795	pac; penicillin G amidase [EC:3.5.1.11]	2.04411	8.31e-09	-	-	1.82751	4.01e-09
K02119	NA	1.69659	1.92e-11	1.9739	0	0.20097	0
K02659	fliR-flhB; flagellar biosynthetic protein FliR/FlhB	-	-	1.82912	0	2.04172	0
K02660	fliS; flagellar protein FliS	-	-	1.82895	0	2.04186	0
K00381	bolA; BolA family transcriptional regulator, general stress-responsive regulator	-	-	1.9295	2.97e-07	1.93491	2.67e-11
K00508	uncharacterized protein	-	-	1.89596	0	1.96818	0
K00856	ETFDH; electron-transferring-flavoprotein dehydrogenase [EC:1.5.5.1]	-	-	1.80639	0	2.05546	0
K01908	E3.8.1.2; 2-haloacid dehalogenase [EC:3.8.1.2]	1.85976	8.05e-10	-	-	2.00195	0
K11811	fbiC; FO synthase [EC:2.5.1.147 4.3.1.32]	-	-	1.81764	8.73e-07	2.03954	0
K07157	catE; catechol 2,3-dioxygenase [EC:1.13.11.2]	1.84355	3.18e-09	-	-	2.01103	0
K03800	hslJ; heat shock protein HslJ	-	-	2.26184	0	1.59046	3.25e-09
K07283	pcoB, copB; copper resistance protein B	-	-	1.81908	3.38e-09	2.03221	0
K03809	rnc, DROSHA, RNT1 ; ribonuclease III [EC:3.1.26.3]	-	-	1.8364	3.64e-09	2.01294	0
K01144	aacC; aminoglycoside 3-N-acetyltransferase [EC:2.3.1.81]	2.0897	6.39e-14	-	-	1.75516	0
K03473	yscV, sctV, hrcV, ssaV, invA; type III secretion protein V	-	-	1.96729	0	1.87524	0
K08309	pucC; MFS transporter, BCD family, chlorophyll transporter	1.96798	9.87e-06	-	-	1.87238	2.67e-10
K07343	capA, pgsA; gamma-polyglutamate biosynthesis protein CapA	1.72128	3.33e-08	2.11518	0	-	-
K02841	glcA; glycolate permease	1.88559	5.63e-11	1.94996	1.11e-15	-	-
K14162	dnaE2; error-prone DNA polymerase [EC:2.7.7.7]	1.84064	1.63e-09	-	-	1.9932	0
K01489	ispD; 2-C-methyl-D-erythritol 4-phosphate cytidylyltransferase [EC:2.7.7.60]	-	-	2.1442	0	1.68909	5.09e-06
K07799	frc; formyl-CoA transferase [EC:2.8.3.16]	2.05899	5.42e-09	-	-	1.77284	5.59e-08
K01684	E3.2.1.73; licheninase [EC:3.2.1.73]	1.76888	2.08e-08	2.06194	0	-	-
K07141	uncharacterized protein	1.8726	3.49e-08	-	-	1.9574	0
K01184	MGAT3; beta-1,4-mannosyl-glycoprotein beta-1,4-N-acetylglucosaminyltransferase [EC:2.4.1.144]	-	-	1.83411	0	1.99579	0
K03313	RP-S13, rpsM; small subunit ribosomal protein S13	-	-	1.97381	3.11e-15	1.85567	4.49e-11
K00003	ABC.CD.P; putative ABC transport system permease protein	-	-	2.03162	1.13e-07	1.79693	3.75e-07
K00472	thyX, thy1; thymidylate synthase (FAD) [EC:2.1.1.148]	-	-	1.787	1.89e-15	2.0414	0
K00818	SWNR; swainsonine biosynthesis oxidoreductase SwnR [EC:1.3.1.-]	-	-	2.02346	0	1.80116	0
K07667	tdcR; threonine dehydratase operon activator protein	1.73373	3.07e-07	2.09048	0	-	-
K03309	RP-L9, MRPL9, rplI ; large subunit ribosomal protein L9	1.94551	9.46e-13	-	-	1.87176	0
K01761	BLMH, pepC; bleomycin hydrolase [EC:3.4.22.40]	1.97374	1.44e-15	1.84337	0	-	-
K05522	sufI; suppressor of ftsI	-	-	2.03952	0	1.76699	2.28e-12
K01850	GCH1, folE; GTP cyclohydrolase IA [EC:3.5.4.16]	-	-	1.97469	0	1.83155	0
K01191	udp, UPP; uridine phosphorylase [EC:2.4.2.3]	-	-	2.15216	0	1.6506	1.59e-14
K00651	XDH; xanthine dehydrogenase/oxidase [EC:1.17.1.4 1.17.3.2]	-	-	2.13537	0	1.6673	2.67e-10
K03525	gltS; glutamate:Na+ symporter, ESS family	1.791	0.00216976	-	-	2.01133	8.88e-16
K09136	rutG; putative pyrimidine permease RutG	1.85492	4.58e-10	1.94427	6.66e-16	-	-
K00131	sdhA, frdA; succinate dehydrogenase / fumarate reductase, flavoprotein subunit [EC:1.3.5.1 1.3.5.4]	0.933646	1.89e-07	1.82515	1.25e-12	1.03982	1.35e-12
K03077	pilZ; type IV pilus assembly protein PilZ	-	-	2.02238	0	1.77572	0
K00610	serA, PHGDH; D-3-phosphoglycerate dehydrogenase / 2-oxoglutarate reductase [EC:1.1.1.95 1.1.1.399]	-	-	1.99851	0	1.7995	0
K00016	ABC.MS.P1; multiple sugar transport system permease protein	1.70258	0.000288588	2.09438	0	-	-
K07004	NTPCR; nucleoside-triphosphatase [EC:3.6.1.15]	-	-	1.76186	1.02e-12	2.03299	0
K08282	ydfJ; membrane protein YdfJ	-	-	1.77942	9.46e-12	2.01287	0
K01457	relA; GTP pyrophosphokinase [EC:2.7.6.5]	1.8954	2.1e-12	1.89569	0	-	-
K07093	uncharacterized protein	2.13017	2.44e-15	-	-	1.66064	7.33e-15
K00407	hemJ; protoporphyrinogen IX oxidase [EC:1.3.99.-]	2.15058	1.67e-15	-	-	1.63994	1.11e-16
K08082	mdtC; multidrug efflux pump	-	-	1.76351	2e-15	2.02666	0
K07017	uncharacterized protein	-	-	1.91435	1.11e-16	1.87406	6.66e-16
K03666	birA-coaX; biotin---[acetyl-CoA-carboxylase] ligase / type III pantothenate kinase [EC:6.3.4.15 2.7.1.33]	1.93522	2.96e-05	-	-	1.85243	8.32e-08
K01804	cwlJ, sleB; N-acetylmuramoyl-L-alanine amidase [EC:3.5.1.28]	-	-	2.1589	0	1.62625	1.89e-12
K01665	uidA, GUSB; beta-glucuronidase [EC:3.2.1.31]	1.77834	1.05e-06	2.00678	8.72e-14	-	-
K13816	tal-pgi; transaldolase / glucose-6-phosphate isomerase [EC:2.2.1.2 5.3.1.9]	-	-	1.81477	8.2e-10	1.9689	0
K01061	mtrH; tetrahydromethanopterin S-methyltransferase subunit H [EC:2.1.1.86]	2.03755	1.1e-07	-	-	1.74546	6.34e-06
K00848	ceo; N5-(carboxyethyl)ornithine synthase [EC:1.5.1.24]	-	-	2.14292	0	1.63602	9.69e-14
K03608	nepI; MFS transporter, DHA1 family, purine ribonucleoside efflux pump	1.9628	4.04e-06	-	-	1.81092	6.03e-08
K08963	bphB; cis-2,3-dihydrobiphenyl-2,3-diol dehydrogenase [EC:1.3.1.56]	2.01322	6.52e-08	-	-	1.75997	2.11e-08
K05845	marC; multiple antibiotic resistance protein	1.73108	2.56e-08	2.0396	0	-	-
K03151	ptsG; glucose PTS system EIICB or EIICBA component [EC:2.7.1.199]	1.64337	0.000974149	2.12308	0	-	-
K02439	metI; D-methionine transport system permease protein	-	-	2.02667	0	1.73827	9.33e-15
K06919	flbT; flagellar protein FlbT	-	-	1.97344	2.32e-09	1.7912	2.33e-07
K07444	uncharacterized protein	-	-	2.00274	1.11e-16	1.7614	4.82e-12
K02348	bioD; dethiobiotin synthetase [EC:6.3.3.3]	-	-	2.04437	0	1.71749	5.45e-13
K06885	sspD; small acid-soluble spore protein D (minor alpha/beta-type SASP)	-	-	2.05122	0	1.7048	4.44e-16
K03609	emrB; MFS transporter, DHA2 family, multidrug resistance protein	1.94255	3.49e-05	-	-	1.81315	8.87e-08
K07263	ATOX1, ATX1, copZ, golB; copper chaperone	-	-	1.7978	0.000135761	1.95563	5.24e-10
K11904	impD; type VI secretion system protein ImpD	-	-	1.9276	0	1.82481	2.49e-12
K01194	hprT, hpt, HPRT1 ; hypoxanthine phosphoribosyltransferase [EC:2.4.2.8]	-	-	1.8552	1.26e-09	1.8969	0
K02232	manB; phosphomannomutase [EC:5.4.2.8]	1.91409	3.52e-09	-	-	1.83535	1.14e-14
K06960	nrnA; bifunctional oligoribonuclease and PAP phosphatase NrnA [EC:3.1.3.7 3.1.13.3]	1.62149	9.93e-08	1.92776	0	0.198293	6.17e-10
K01195	upp; UTP pyrophosphatase [EC:3.6.1.-]	1.19663	2.5e-07	1.52161	2.38e-07	1.02921	2.94e-09
K03610	MFS.CP; MFS transporter, CP family, cyanate transporter	1.94215	3.6e-05	-	-	1.80441	1.71e-07
K03380	araD; 2-keto-3-deoxy-L-arabinonate dehydratase [EC:4.2.1.43]	-	-	1.77517	0	1.97004	0
K09919	epmC; elongation factor P hydroxylase [EC:1.14.-.-]	1.75578	3.72e-06	-	-	1.98661	2.22e-16
K03478	gmhA, lpcA; D-sedoheptulose 7-phosphate isomerase [EC:5.3.1.28]	1.71265	5.76e-10	2.02822	0	-	-
K04758	nrdG; anaerobic ribonucleoside-triphosphate reductase activating protein [EC:1.97.1.4]	-	-	2.06174	1.61e-09	1.67761	8.61e-06
K00685	gabD; succinate-semialdehyde dehydrogenase / glutarate-semialdehyde dehydrogenase [EC:1.2.1.16 1.2.1.79 1.2.1.20]	1.74919	5.83e-06	-	-	1.98635	2.22e-16
K02217	E5.3.3.1; steroid Delta-isomerase [EC:5.3.3.1]	-	-	2.00073	0	1.73311	1.2e-14
K06518	spo0E; stage 0 sporulation regulatory protein	-	-	2.03732	0	1.69461	1.13e-10
K01453	mosAB; molybdenum storage protein	2.34442	0	-	-	1.38497	0
K03718	acrR, smeT; TetR/AcrR family transcriptional regulator, acrAB operon repressor	-	-	2.01875	0	1.70644	4.33e-15
K05986	ABC.X4.A; putative ABC transport system ATP-binding protein	1.82356	3.28e-11	-	-	1.8981	0
K03748	hyaD, hybD; hydrogenase maturation protease [EC:3.4.23.-]	-	-	1.99015	0	1.72948	1.95e-14
K03336	RP-S8, rpsH; small subunit ribosomal protein S8	1.89239	4.59e-13	1.82293	1.07e-05	-	-
K03307	RP-L7, MRPL12, rplL ; large subunit ribosomal protein L7/L12	-	-	1.75368	5.01e-08	1.95677	9.55e-09
K03453	trmL, cspR; tRNA (cytidine/uridine-2'-O-)-methyltransferase [EC:2.1.1.207]	-	-	2.03395	0	1.66875	5e-10
K09017	putative membrane protein	1.84944	5.35e-07	-	-	1.85119	2.68e-09
K00929	sir; sulfite reductase (ferredoxin) [EC:1.8.7.1]	1.32523	0.000539388	1.27147	0.000125955	1.10325	4.45e-10
K07396	rsbU_P; phosphoserine phosphatase RsbU/P [EC:3.1.3.3]	1.78943	1.38e-10	1.90668	1.58e-14	-	-
K07387	dmsC; dimethyl sulfoxide reductase membrane subunitK00194	-	-	2.00753	0	1.68827	7.75e-14
K07104	PTER, php; phosphotriesterase-related protein	1.58041	5.14e-10	1.91686	0	0.198168	1.06e-07
K07302	pcoD; copper resistance protein D	1.64634	0.00101658	-	-	2.04413	7.08e-13
K03385	NA	-	-	1.89272	0	1.7971	0
K01090	E2.2.1.1, tktA, tktB ; transketolase [EC:2.2.1.1]	2.05093	2.73e-05	-	-	1.63041	2.96e-06
K09928	uncharacterized protein	2.17081	1.11e-16	-	-	1.50995	0
K09794	TC.SMR3; small multidrug resistance family-3 protein	1.22126	3.14e-07	1.7741	0	0.680979	1.92e-10
K01042	trmA; tRNA (uracil-5-)-methyltransferase [EC:2.1.1.35]	1.60604	3.01e-07	2.06957	0	-	-
K02839	menA; 1,4-dihydroxy-2-naphthoate polyprenyltransferase [EC:2.5.1.74]	-	-	1.96111	0	1.70974	0
K00625	panE, apbA; 2-dehydropantoate 2-reductase [EC:1.1.1.169]	-	-	1.89411	9.29e-09	1.76692	9.98e-11
K07214	uncharacterized protein	-	-	1.99264	0	1.66547	6.11e-13
K02651	fliJ; flagellar FliJ protein	2.30038	1.11e-16	-	-	1.35439	4.67e-10
K13694	chvB, cgs, ndvB ; cyclic beta-1,2-glucan synthetase [EC:2.4.1.-]	-	-	1.98753	0	1.66633	8.77e-13
K00527	ribF; riboflavin kinase / FMN adenylyltransferase [EC:2.7.1.26 2.7.7.2]	-	-	2.10867	0	1.54226	6.88e-07
K05712	E2.4.1.4; amylosucrase [EC:2.4.1.4]	2.00764	2.22e-16	-	-	1.64212	0
K07313	mepA; penicillin-insensitive murein DD-endopeptidase [EC:3.4.24.-]	1.6485	1.88e-09	1.99708	0	-	-
K03225	waaG, rfaG; UDP-glucose:(heptosyl)LPS alpha-1,3-glucosyltransferase [EC:2.4.1.-]	1.85519	6.84e-13	1.78486	1.27e-05	-	-
K00830	AOC3, AOC2, tynA ; primary-amine oxidase [EC:1.4.3.21]	2.21079	6.55e-15	-	-	1.42923	1.21e-09
K05776	E1.1.1.9; D-xylulose reductase [EC:1.1.1.9]	-	-	1.9985	0	1.6415	1.82e-12
K01295	xylB, XYLB; xylulokinase [EC:2.7.1.17]	-	-	2.01081	0	1.62443	5.65e-13
K03709	mreB; rod shape-determining protein MreB and related proteins	1.04431	0.00500067	1.95044	0	0.639201	1.56e-07
K07774	atoC; two-component system, NtrC family, response regulator AtoC	1.85489	8.62e-12	-	-	1.77762	2.33e-15
K00705	E1.2.3.3, poxL; pyruvate oxidase [EC:1.2.3.3]	-	-	1.94587	3.09e-13	1.68306	2.27e-10
K10536	DODA; DOPA 4,5-dioxygenase [EC:1.14.99.-]	-	-	1.91874	0	1.70817	1.7e-12
K01635	rna; ribonuclease I (enterobacter ribonuclease) [EC:4.6.1.21]	1.52589	1.69e-07	2.09822	0	-	-
K03402	ftsY; fused signal recognition particle receptor	-	-	2.31392	0	1.30741	1.34e-05
K10018	gluD; glutamate transport system permease protein	1.82563	1.7e-12	1.79488	5.36e-09	-	-
K00311	DLST, sucB; 2-oxoglutarate dehydrogenase E2 component (dihydrolipoamide succinyltransferase) [EC:2.3.1.61]	1.70897	7.9e-05	-	-	1.91134	3.94e-12
K08978	yjjG; 5'-nucleotidase [EC:3.1.3.5]	-	-	1.89129	2.66e-15	1.72659	1.79e-14
K02781	two-component system, NtrC family, sensor kinase [EC:2.7.13.3]	1.47631	2.46e-06	2.13699	0	-	-
K00479	glmU; bifunctional UDP-N-acetylglucosamine pyrophosphorylase / Glucosamine-1-phosphate N-acetyltransferase [EC:2.7.7.23 2.3.1.157]	2.22133	0	-	-	1.38208	0
K07729	vraR; two-component system, NarL family, vancomycin resistance associated response regulator VraR	-	-	1.92761	1.66e-09	1.6752	1.98e-09
K00917	NA	1.54527	2.39e-08	2.04009	0	-	-
K02188	xylA; xylose isomerase [EC:5.3.1.5]	-	-	1.7511	0	1.83047	0
K01176	E2.4.1.20; cellobiose phosphorylase [EC:2.4.1.20]	-	-	2.06632	0	1.51354	3.32e-10
K12308	comD; two-component system, LytTR family, sensor histidine kinase ComD [EC:2.7.13.3]	-	-	2.29379	0	1.28324	1.17e-07
K00428	ubiG; 2-polyprenyl-6-hydroxyphenyl methylase / 3-demethylubiquinone-9 3-methyltransferase [EC:2.1.1.222 2.1.1.64]	2.20173	6.04e-08	-	-	1.37362	0.000347713
K01685	IDUA; L-iduronidase [EC:3.2.1.76]	1.62576	4.61e-06	1.94234	1.11e-16	-	-
K00824	vdh; valine dehydrogenase (NAD+) [EC:1.4.1.23]	1.48208	1.55e-05	2.08545	0	-	-
K10979	zot; zona occludens toxin	2.43526	0	-	-	1.13055	5.22e-11
K06991	zapE; cell division protein ZapE	1.92285	3.33e-16	-	-	1.64219	0
K01078	NA	1.81766	6.63e-10	-	-	1.74591	3.26e-13
K00112	uncharacterized protein	-	-	1.90131	0	1.65571	1.92e-13
K00113	SPP; sucrose-6-phosphatase [EC:3.1.3.24]	-	-	1.90132	0	1.65509	1.91e-13
K03518	tehA; tellurite resistance protein	2.13335	1.11e-16	-	-	1.42177	0
K03649	trkH, trkG, ktrB ; trk system potassium uptake protein	-	-	1.95617	0	1.59601	1.45e-13
K07078	csm1, cas10; CRISPR-associated protein Csm1	-	-	2.07117	0	1.47581	3.2e-08
K09005	cruF; bisanhydrobacterioruberin hydratase [EC:4.2.1.161]	1.62159	0.00114684	-	-	1.92258	9.34e-12
K01039	PEMT; phosphatidylethanolamine/phosphatidyl-N-methylethanolamine N-methyltransferase [EC:2.1.1.17 2.1.1.71]	2.04374	0	-	-	1.49921	0
K01040	trmD; tRNA (guanine37-N1)-methyltransferase [EC:2.1.1.228]	2.04374	0	-	-	1.49921	0
K00656	exaA; alcohol dehydrogenase (cytochrome c) [EC:1.1.2.8]	-	-	2.15466	0	1.37108	0.006347
K09922	uncharacterized protein	-	-	1.85647	1.44e-13	1.6599	1.1e-09
K08482	scsB; suppressor for copper-sensitivity B	2.19495	0	-	-	1.31242	1.11e-15
K00179	purK; 5-(carboxyamino)imidazole ribonucleotide synthase [EC:6.3.4.18]	2.11165	0	-	-	1.39562	0
K00180	hemE, UROD; uroporphyrinogen decarboxylase [EC:4.1.1.37]	2.11181	0	-	-	1.39169	0
K01075	fctD; glutamate formiminotransferase / 5-formyltetrahydrofolate cyclo-ligase [EC:2.1.2.5 6.3.3.2]	-	-	1.87805	0	1.61884	0
K09989	uncharacterized protein	1.90358	2.4e-14	-	-	1.59232	0
K07403	cooC; CO dehydrogenase maturation factor	1.91918	3.33e-16	-	-	1.57456	0
K03119	fruA; fructose PTS system EIIBC or EIIC component [EC:2.7.1.202]	1.93967	2.32e-08	-	-	1.55237	3.71e-06
K00849	ssuE; FMN reductase [EC:1.5.1.38]	-	-	2.13037	0	1.35852	3.71e-05
K01053	ogt, MGMT; methylated-DNA-[protein]-cysteine S-methyltransferase [EC:2.1.1.63]	-	-	1.70119	0.000948726	1.78405	1.4e-09
K01463	sat, met3; sulfate adenylyltransferase [EC:2.7.7.4]K00962	2.1221	3.33e-16	-	-	1.36281	2e-13
K11473	PRMT6; type I protein arginine methyltransferase [EC:2.1.1.319]	1.85185	5.07e-13	-	-	1.61056	0
K03519	TC.POT; proton-dependent oligopeptide transporter, POT family	2.13547	1.11e-16	-	-	1.32198	8.44e-15
K05995	rimK; ribosomal protein S6--L-glutamate ligase [EC:6.3.2.-]	-	-	1.92655	0	1.52882	1.08e-14
K01004	sodN; nickel superoxide dismutase [EC:1.15.1.1]	2.02171	0	-	-	1.4229	0
K00207	ATPF1B, atpD; F-type H+/Na+-transporting ATPase subunit beta [EC:7.1.2.2 7.2.2.1]	2.02248	0	-	-	1.41225	0
K00127	mdh; malate dehydrogenase [EC:1.1.1.37]	1.83717	6.43e-10	-	-	1.59424	6.65e-14
K05606	phnX; phosphonoacetaldehyde hydrolase [EC:3.11.1.1]	2.15734	0	-	-	1.27081	0
K13590	hfaB; holdfast attachment protein HfaB	1.85799	8.45e-14	-	-	1.55099	0
K00480	hscA; molecular chaperone HscA	1.92541	3.64e-14	-	-	1.48277	4.27e-14
K08276	smvA, qacA, lfrA ; MFS transporter, DHA2 family, multidrug resistance protein	-	-	1.74874	3.71e-13	1.65799	1.91e-12
K11472	HDAC11; histone deacetylase 11 [EC:3.5.1.98]	1.82907	1.23e-12	-	-	1.56652	4.44e-16
K07792	NA	-	-	1.874	1.11e-16	1.51681	1.35e-11
K00167	dgt; dGTPase [EC:3.1.5.1]	1.90108	3.55e-15	-	-	1.48776	0
K09699	quiC; 3-dehydroshikimate dehydratase [EC:4.2.1.118]	1.90066	4.55e-15	-	-	1.48638	0
K00166	E3.1.3.25, IMPA, suhB ; myo-inositol-1(or 4)-monophosphatase [EC:3.1.3.25]	1.90071	4.44e-15	-	-	1.48611	0
K03579	cheA; two-component system, chemotaxis family, sensor kinase CheA [EC:2.7.13.3]	1.64498	0.00272042	-	-	1.7415	2.6e-05
K02081	STR1; strictosidine synthase [EC:4.3.3.2]	1.79028	4.11e-14	-	-	1.59475	0
K11211	mngA, hrsA; 2-O-A-mannosyl-D-glycerate PTS system EIIABC component [EC:2.7.1.195]	1.31324	4.39e-05	-	-	2.07036	0
K10716	frlB; fructoselysine 6-phosphate deglycase [EC:3.5.-.-]	0.9695	1.23e-05	1.61961	0	0.791051	0
K00119	putative transposase	2.44085	0	-	-	0.937865	5.24e-12
K13652	iscR; Rrf2 family transcriptional regulator, iron-sulfur cluster assembly transcription factor	1.78942	8.97e-11	-	-	1.58872	2.88e-13
K00683	E1.2.1.10; acetaldehyde dehydrogenase (acetylating) [EC:1.2.1.10]	1.35278	7.14e-07	-	-	2.02219	0
K06281	pqqE; PqqA peptide cyclase [EC:1.21.98.4]	1.11082	5.78e-06	1.7143	2.22e-16	0.547846	3.95e-13
K06282	rnk; regulator of nucleoside diphosphate kinase	1.11082	5.78e-06	1.7143	2.22e-16	0.547846	3.95e-13
K02199	trpF; phosphoribosylanthranilate isomerase [EC:5.3.1.24]	1.58805	0.000899835	-	-	1.78253	3.72e-07
K01799	cbh; choloylglycine hydrolase [EC:3.5.1.24]	2.02236	1.11e-16	-	-	1.34497	1.11e-16
K07271	oprO_P; phosphate-selective porin OprO and OprP	-	-	1.75042	7.77e-16	1.61677	0
K12982	pagL; lipid A 3-O-deacylase [EC:3.1.1.-]	1.31311	4.66e-05	-	-	2.04656	0
K07486	melA; alpha-galactosidase [EC:3.2.1.22]	3.35359	0	-	-	-	-
K04068	sdaC; serine transporter	-	-	2.10998	0	1.24354	0.00187089
K09806	prpF; 2-methylaconitate isomerase [EC:5.3.3.-]	1.58515	0.00417274	-	-	1.75824	4.77e-06
K09983	aapQ, bztB; general L-amino acid transport system permease protein	1.90892	2.89e-15	-	-	1.43447	0
K07161	murQ; N-acetylmuramic acid 6-phosphate etherase [EC:4.2.1.126]	2.1615	0	-	-	1.18039	8.56e-14
K01858	E3.5.5.1; nitrilase [EC:3.5.5.1]	-	-	1.60691	0	1.73483	0
K03093	NA	2.22962	0	-	-	1.11024	0
K01431	arcC; carbamate kinase [EC:2.7.2.2]	2.15401	0	-	-	1.17938	0
K00701	E1.2.1.68; coniferyl-aldehyde dehydrogenase [EC:1.2.1.68]	1.3277	4.51e-06	-	-	2.00126	0
K01464	NA	1.8333	8.74e-09	-	-	1.49098	4.74e-08
K01283	E2.7.1.12, gntK, idnK ; gluconokinase [EC:2.7.1.12]	1.32285	1.79e-05	-	-	2.0008	0
K10715	todF; 2-hydroxy-6-oxohepta-2,4-dienoate hydrolase [EC:3.7.1.25]	1.3228	6.32e-06	-	-	1.99914	0
K13815	cobZ, tcuA; tricarballylate dehydrogenase	1.3228	6.32e-06	-	-	1.99914	0
K00243	virB10, lvhB10; type IV secretion system protein VirB10	-	-	1.98846	0	1.33174	3.6e-08
K12252	pchC; pyochelin biosynthetic protein PchC	1.89055	1.11e-16	-	-	1.42609	0
K00772	DPYD; dihydropyrimidine dehydrogenase (NADP+) [EC:1.3.1.2]	1.57581	0.00227025	-	-	1.73369	6.66e-07
K00248	hupB; DNA-binding protein HU-beta	-	-	1.81039	0	1.49891	1.78e-14
K00924	GSR, gor; glutathione reductase (NADPH) [EC:1.8.1.7]	1.39733	1.05e-07	1.91184	0	-	-
K03793	rep; ATP-dependent DNA helicase Rep [EC:3.6.4.12]	1.30825	7.92e-05	-	-	1.99635	0
K06983	uncharacterized protein	1.30644	6.14e-05	-	-	1.99533	0
K09065	SELENOO, selO; serine/tyrosine/threonine adenylyltransferase [EC:2.7.7.-]	1.30644	6.14e-05	-	-	1.99533	0
K08081	mdtB; multidrug efflux pump	1.30644	7.74e-05	-	-	1.99472	0
K12960	ctpF; cation-transporting P-type ATPase F [EC:7.2.2.-]	1.88983	2.99e-14	-	-	1.41084	0
K08295	oxlT; MFS transporter, OFA family, oxalate/formate antiporter	1.9622	0	-	-	1.33186	0
K01572	E3.1.3.1, phoA, phoB ; alkaline phosphatase [EC:3.1.3.1]	-	-	1.87061	0	1.40869	1.87e-13
K13410	secM; secretion monitor	1.28174	0.000134535	-	-	1.99143	0
K01668	EGLC; glucan endo-1,3-beta-D-glucosidase [EC:3.2.1.39]	-	-	1.55229	0	1.70504	0
K02804	hofB; protein transport protein HofB	-	-	2.12573	0	1.13018	0.000243177
K00126	rbsA; ribose transport system ATP-binding protein [EC:7.5.2.7]	1.94276	0	-	-	1.30999	0
K07020	uncharacterized protein	1.91905	9.99e-16	-	-	1.32567	0
K04033	rseC; sigma-E factor negative regulatory protein RseC	2.02444	0	-	-	1.21776	0
K02775	two-component system, LytTR family, sensor kinase [EC:2.7.13.3]	-	-	2.09256	0	1.14616	0.00449888
K09386	uncharacterized protein	1.93371	2.22e-16	-	-	1.30077	4.44e-16
K03825	uvrC; excinuclease ABC subunit C	1.92081	1.3e-13	-	-	1.31115	1.35e-08
K06415	cotW; spore coat protein W	2.06384	0	-	-	1.16689	0
K11444	acdH; short/branched chain acyl-CoA dehydrogenase [EC:1.3.99.12]	2.02079	0	-	-	1.19864	0
K13488	xdhB; xanthine dehydrogenase large subunit [EC:1.17.1.4]	2.02271	0	-	-	1.19552	0
K13486	ygeU, xdhC; xanthine dehydrogenase iron-sulfur-binding subunit	2.02284	0	-	-	1.19512	0
K13490	wspC; chemotaxis protein methyltransferase WspC	2.02284	0	-	-	1.19509	0
K13491	wspA; methyl-accepting chemotaxis protein WspA	2.02284	0	-	-	1.19509	0
K13489	yagT; xanthine dehydrogenase YagT iron-sulfur-binding subunit	2.02284	0	-	-	1.19507	0
K13487	xdhA; xanthine dehydrogenase small subunit [EC:1.17.1.4]	2.02277	0	-	-	1.19391	0
K09859	uncharacterized protein	1.63183	4.11e-13	-	-	1.57799	0
K08988	pufB; light-harvesting complex 1 beta chain	2.02018	0	-	-	1.18879	0
K09947	uncharacterized protein	1.92598	1.11e-16	-	-	1.2828	0
K07231	pxpA; 5-oxoprolinase (ATP-hydrolysing) subunit A [EC:3.5.2.9]	1.92595	1.11e-16	-	-	1.2802	0
K14160	imuA; protein ImuA	1.88476	1.07e-13	-	-	1.32007	6.1e-14
K07338	tamA; translocation and assembly module TamA	1.92597	1.11e-16	-	-	1.2764	0
K07487	E3.2.1.22B, galA, rafA ; alpha-galactosidase [EC:3.2.1.22]	-	-	1.6367	0	1.56089	0
K04090	iucB; acetyl CoA:N6-hydroxylysine acetyl transferase [EC:2.3.1.102]	1.83668	3.39e-12	-	-	1.34652	1.57e-10
K02303	acdA; acetate---CoA ligase (ADP-forming) subunit alpha [EC:6.2.1.13]	1.9089	4.46e-13	-	-	1.26409	1.35e-11
K01601	E3.1.6.1, aslA; arylsulfatase [EC:3.1.6.1]	1.92803	3.33e-16	-	-	1.2401	0
K09128	NDUFAF3; NADH dehydrogenase [ubiquinone] 1 alpha subcomplex assembly factor 3	1.95715	0	-	-	1.21067	0
K09964	uncharacterized protein	2.02045	0	-	-	1.14577	0
K01322	glpK, GK; glycerol kinase [EC:2.7.1.30]	1.53906	0.000133618	-	-	1.62354	4.42e-07
K01504	TST, MPST, sseA ; thiosulfate/3-mercaptopyruvate sulfurtransferase [EC:2.8.1.1 2.8.1.2]	1.93412	1.11e-16	-	-	1.22559	0
K07079	uncharacterized protein	1.86029	0	-	-	1.29656	0
K07577	repA; regulatory protein RepA	1.95212	9.17e-14	-	-	1.19775	3.88e-12
K09963	uncharacterized protein	-	-	2.1124	0	1.03602	2.81e-09
K02058	ogl; oligogalacturonide lyase [EC:4.2.2.6]	3.14804	0	-	-	-	-
K09123	uncharacterized protein	1.96502	0	-	-	1.18302	0
K02033	trpB; tryptophan synthase beta chain [EC:4.2.1.20]	3.13846	1.11e-15	-	-	-	-
K08970	VGSC; voltage-gated sodium channel	1.87578	1.14e-14	-	-	1.26167	3.8e-10
K01721	pip; proline iminopeptidase [EC:3.4.11.5]	2.1823	0	-	-	0.948344	4.18e-09
K01561	E3.1.2.1, ACH1; acetyl-CoA hydrolase [EC:3.1.2.1]	2.13963	5.92e-14	-	-	0.984667	2.29e-05
K06864	spoVAB; stage V sporulation protein AB	1.8499	2e-15	-	-	1.27358	0
K02032	trpA; tryptophan synthase alpha chain [EC:4.2.1.20]	3.12107	2.11e-15	-	-	-	-
K02034	CBS; cystathionine beta-synthase [EC:4.2.1.22]	3.11631	3e-15	-	-	-	-
K14578	nahAb, nagAb, ndoA, nbzAb, dntAb; naphthalene 1,2-dioxygenase ferredoxin component	-	-	1.89365	0.000307524	1.21859	0
K04757	priC; primosomal replication protein N''	1.89887	3.85e-14	-	-	1.21152	0
K07315	pqqL; zinc protease [EC:3.4.24.-]	1.97472	0	-	-	1.13524	0
K10253	aglF, ggtC; alpha-glucoside transport system permease protein	2.01627	1.11e-16	-	-	1.09221	5.3e-13
K04749	yscX, sctX; type III secretion protein X	1.88816	7.77e-16	-	-	1.21821	0
K09695	ompF; outer membrane pore protein F	1.94217	0	-	-	1.14869	0
K05783	mrcB; penicillin-binding protein 1B [EC:2.4.1.129 3.4.16.4]	-	-	1.59245	0	1.4762	0
K09461	small membrane protein	1.8652	0	-	-	1.20126	0
K05550	acuB; acetoin utilization protein AcuB	-	-	1.81536	0	1.2474	0
K08567	fdnH; formate dehydrogenase-N, beta subunit	0.950421	6.77e-07	1.64361	0	0.464464	1.74e-13
K09956	uncharacterized protein	1.95741	0	-	-	1.10084	2.41e-14
K13541	adaB; methylated-DNA-[protein]-cysteine S-methyltransferase [EC:2.1.1.63]	-	-	1.65671	0	1.40063	4.44e-16
K09749	uncharacterized protein	1.76219	0	-	-	1.29385	0
K02052	PCBD, phhB; 4a-hydroxytetrahydrobiopterin dehydratase [EC:4.2.1.96]	3.05472	0	-	-	-	-
K00448	EARS, gltX; glutamyl-tRNA synthetase [EC:6.1.1.17]	1.94551	3.32e-14	-	-	1.10891	2.71e-12
K08600	phsC; thiosulfate reductase cytochrome b subunit	1.80778	0	-	-	1.24597	0
K12136	traH; conjugative transfer pilus assembly protein TraH	0.940863	2.74e-05	1.61609	0	0.491256	1.11e-16
K08974	ompU; outer membrane protein OmpU	-	-	1.87889	1.11e-16	1.16789	1.63e-06
K01506	TSTD1; thiosulfate:glutathione sulfurtransferase [EC:2.8.1.-]	1.91494	9.99e-16	-	-	1.11696	1.68e-14
K01044	thyA, TYMS; thymidylate synthase [EC:2.1.1.45]	1.92075	1.52e-14	-	-	1.11078	2.93e-11
K09694	ompC; outer membrane pore protein C	1.93982	0	-	-	1.09107	0
K11208	murP; N-acetylmuramic acid PTS system EIICB component [EC:2.7.1.192]	1.98395	8.88e-16	-	-	1.04639	6.01e-12
K02189	rpiA; ribose 5-phosphate isomerase A [EC:5.3.1.6]	1.81025	5e-10	-	-	1.21761	8.48e-06
K14333	DHBD; 2,3-dihydroxybenzoate decarboxylase [EC:4.1.1.46]	1.89208	4.56e-11	-	-	1.13001	0
K12137	E3.1.2.28; 1,4-dihydroxy-2-naphthoyl-CoA hydrolase [EC:3.1.2.28]	0.916092	2.74e-05	1.62529	0	0.473671	1.11e-16
K01406	NAGK, nagK; N-acetylglucosamine kinase [EC:2.7.1.59]	1.64847	4.13e-13	-	-	1.36441	0
K12142	hyfB; hydrogenase-4 component B [EC:1.-.-.-]	0.942856	1.76e-05	1.6217	0	0.437472	6.66e-16
K07464	fimB; type 1 fimbriae regulatory protein FimB	1.82837	7.54e-12	-	-	1.17252	2.22e-16
K00612	E1.1.1.122; D-threo-aldose 1-dehydrogenase [EC:1.1.1.122]	1.92713	1.67e-15	-	-	1.06771	4.88e-15
K01267	astC; succinylornithine aminotransferase [EC:2.6.1.81]	1.49235	6.14e-13	-	-	1.49788	0
K10118	peb1C, glnQ; aspartate/glutamate/glutamine transport system ATP-binding protein [EC:7.4.2.1]	-	-	1.92701	0	1.04964	4.32e-11
K07326	rgpF; rhamnosyltransferase [EC:2.4.1.-]	1.77812	0	-	-	1.19492	0
K13588	ctrA; two-component system, cell cycle response regulator CtrA	1.97266	0	-	-	0.99512	9.99e-16
K05946	creA; CreA protein	1.7257	1.75e-10	-	-	1.2401	2e-15
K07775	glrR, qseF; two-component system, NtrC family, response regulator GlrR	1.70909	1.52e-11	1.78335	0	-0.529422	3.33e-14
K07497	putative restriction endonuclease	2.9575	1.65e-12	-	-	-	-
K10826	hcnA; hydrogen cyanide synthase HcnA [EC:1.4.99.5]	1.84334	3.67e-13	-	-	1.10746	0
K02051	nthA; nitrile hydratase subunit alpha [EC:4.2.1.84]	2.94747	5.54e-14	-	-	-	-
K02798	yabN; tetrapyrrole methylase family protein / MazG family protein	-	-	2.05834	0	0.887148	6.57e-05
K12685	aidA-I, misL; autotransporter family porin	-	-	1.7101	0	1.23477	4.81e-11
K09826	uncharacterized protein	1.96344	0	-	-	0.97864	1.11e-16
K02050	prpD; 2-methylcitrate dehydratase [EC:4.2.1.79]	2.94121	4.56e-14	-	-	-	-
K02103	alr; alanine racemase [EC:5.1.1.1]	-	-	1.89523	0	1.04572	3.47e-05
K02049	NA	2.94048	2.04e-14	-	-	-	-
K07065	uncharacterized protein	-	-	1.90433	0	1.03439	0
K10235	ligJ; 4-oxalmesaconate hydratase [EC:4.2.1.83]	1.96158	0	-	-	0.97573	0
K01469	PCYT1; choline-phosphate cytidylyltransferase [EC:2.7.7.15]	1.91628	5.77e-15	-	-	1.01907	1.64e-13
K01677	E3.2.1.58; glucan 1,3-beta-glucosidase [EC:3.2.1.58]	1.76445	0	-	-	1.16925	0
K01551	PTH1, pth, spoVC ; peptidyl-tRNA hydrolase, PTH1 family [EC:3.1.1.29]	1.75286	1.53e-13	-	-	1.1788	1.11e-16
K06381	gerQ; spore germination protein Q	1.80056	0	-	-	1.13086	0
K09934	uncharacterized protein	-	-	1.75602	0	1.16848	0
K03700	fis; Fis family transcriptional regulator, factor for inversion stimulation protein	-	-	1.90487	0	1.01788	9.58e-05
K06409	tasA, cotN; spore coat-associated protein N	1.77244	0	-	-	1.13883	0
K03932	polC; DNA polymerase III subunit alpha, Gram-positive type [EC:2.7.7.7]	1.85161	2.22e-16	-	-	1.05416	1.11e-16
K10023	arnC, pmrF; undecaprenyl-phosphate 4-deoxy-4-formamido-L-arabinose transferase [EC:2.4.2.53]	1.48889	2.94e-13	-	-	1.41257	0
K00028	uncharacterized protein	1.78531	3.82e-14	1.8288	0	-0.718855	3.47e-13
K01678	sacC, levB; levanase [EC:3.2.1.65]	1.76503	0	-	-	1.12747	0
K10814	SMUG1; single-strand selective monofunctional uracil DNA glycosylase [EC:3.2.2.-]	-	-	1.69974	0	1.19153	0
K10816	tesB; acyl-CoA thioesterase II [EC:3.1.2.-]	-	-	1.70034	0	1.19071	0
K14998	SURF1, SHY1; surfeit locus 1 family protein	1.86323	1.47e-13	-	-	1.0263	3.42e-10
K11358	rpaB; two-component system, OmpR family, response regulator RpaB	1.76198	0	-	-	1.12696	0
K10815	tesA; acyl-CoA thioesterase I [EC:3.1.2.- 3.1.2.2 3.1.1.2 3.1.1.5]	-	-	1.69522	0	1.19266	0
K04835	hcrC, hbaB; 4-hydroxybenzoyl-CoA reductase subunit gamma [EC:1.3.7.9]	1.95058	0	-	-	0.935725	0
K13580	pafA; proteasome accessory factor A [EC:6.3.1.19]	1.49138	2.42e-08	-	-	1.39422	0
K11017	hlyD, cyaD; hemolysin D	-	-	1.69178	0	1.19236	0
K12549	hasA; hyaluronan synthase [EC:2.4.1.212]	-	-	1.68966	0	1.19408	0
K11016	agaD; galactosamine PTS system EIID component	-	-	1.68972	0	1.19261	0
K00633	ygeS, xdhA; xanthine dehydrogenase molybdenum-binding subunit [EC:1.17.1.4]	-	-	1.86853	0	1.0124	0.000201682
K07216	uncharacterized protein	1.84611	9.74e-12	-	-	1.0302	2.21e-07
K04769	groES, HSPE1; chaperonin GroES	1.77003	0	-	-	1.10527	0
K02623	flhF; flagellar biosynthesis protein FlhF	1.94234	0	-	-	0.930363	7.77e-16
K13924	pduL; phosphate propanoyltransferase [EC:2.3.1.222]	1.3273	0.000236448	-	-	1.5347	0
K03660	coxL, cutL; aerobic carbon-monoxide dehydrogenase large subunit [EC:1.2.5.3]	1.82188	0	-	-	1.0303	0
K03829	ctsR; transcriptional regulator of stress and heat shock response	1.75136	1.29e-12	-	-	1.09079	2.16e-10
K12988	opsX; heptosyltransferase I [EC:2.4.-.-]	-	-	1.85261	1.6e-10	0.984861	2.24e-06
K01574	serB, PSPH; phosphoserine phosphatase [EC:3.1.3.3]	2.29982	0	-	-	0.52927	3.47e-09
K09777	uncharacterized protein	1.77209	0	-	-	1.04437	0
K12254	cstII, cstIII; alpha-2,3 sialyltransferase [EC:2.4.99.-]	1.42602	2.85e-12	-	-	1.38859	0
K10852	NA	1.97581	0	-	-	0.83781	0
K02761	srlR, gutR; DeoR family transcriptional regulator, glucitol operon repressor	-	-	2.81158	0	-	-
K02030	edd; phosphogluconate dehydratase [EC:4.2.1.12]	2.80789	6.68e-11	-	-	-	-
K07571	yprB; uncharacterized protein	1.70031	3.82e-09	1.87583	0	-0.769165	2.35e-09
K00819	ald; alanine dehydrogenase [EC:1.4.1.1]	1.9143	6.11e-15	-	-	0.891184	5.24e-10
K06297	gntU; Gnt-I system low-affinity gluconate transporter	1.76283	0	-	-	1.03493	0
K07138	putative periplasmic solute-binding protein	1.76341	0	-	-	1.02625	0
K09775	uncharacterized protein	1.75722	0	-	-	1.03121	0
K01999	citD; citrate lyase subunit gamma (acyl carrier protein)	2.78663	1.52e-13	-	-	-	-
K06334	cutC; copper homeostasis protein	1.77265	0	-	-	1.01247	0
K00141	nuoG; NADH-quinone oxidoreductase subunit G [EC:7.1.1.2]	1.52299	3.61e-11	-	-	1.26054	0
K07167	rlmJ; 23S rRNA (adenine2030-N6)-methyltransferase [EC:2.1.1.266]	1.80262	0	-	-	0.980606	9.99e-15
K06410	cotS; spore coat-associated protein S	1.76984	0	-	-	1.01277	0
K06406	cotJB; spore coat protein JB	1.76393	0	-	-	1.01355	0
K06379	gerPE; spore germination protein PE	1.77155	0	-	-	1.00573	0
K06387	yndF; spore germination protein	1.7702	0	-	-	1.00675	0
K09764	ybeB; ribosome-associated protein	1.80441	0	-	-	0.969119	0
K08384	rspB; L-gulonate 5-dehydrogenase [EC:1.1.1.380]	1.79677	0	-	-	0.976572	0
K06398	cotA; spore coat protein A, manganese oxidase [EC:1.16.3.3]	1.77164	0	-	-	1.00081	0
K06399	cotB; spore coat protein B	1.77136	0	-	-	0.999306	0
K09766	uncharacterized protein	1.75904	0	-	-	1.00845	0
K06397	cgeE; spore maturation protein CgeE	1.77216	0	-	-	0.994617	0
K06012	tap; methyl-accepting chemotaxis protein IV, peptide sensor receptor	1.77228	0	-	-	0.994486	0
K06333	cstA; carbon starvation protein	1.77197	0	-	-	0.991398	0
K06952	uncharacterized protein	1.93759	1.33e-15	-	-	0.825439	2.61e-13
K06392	bofC; forespore regulator of the sigma-K checkpoint	1.76982	0	-	-	0.989943	0
K03436	virB2, lvhB2; type IV secretion system protein VirB2	-	-	2.0681	0	0.691573	4.76e-07
K00284	ppsR; [pyruvate, water dikinase]-phosphate phosphotransferase / [pyruvate, water dikinase] kinase [EC:2.7.4.28 2.7.11.33]	-	-	1.46672	9.55e-15	1.29139	0
K00947	hoxH; NAD-reducing hydrogenase large subunit [EC:1.12.1.2]	1.49254	7.34e-13	-	-	1.26535	0
K06390	splA; transcriptional regulator of the spore photoproduct lyase operon	1.77244	0	-	-	0.983861	0
K01819	allB; allantoinase [EC:3.5.2.5]	-	-	1.88343	0	0.870504	5.6e-10
K00886	nirD; nitrite reductase (NADH) small subunit [EC:1.7.1.15]	1.86134	1.5e-14	1.73925	0	-0.850897	3.33e-07
K03716	mutY; A/G-specific adenine glycosylase [EC:3.2.2.31]	1.76285	1.11e-16	-	-	0.984546	0
K01583	appA; 4-phytase / acid phosphatase [EC:3.1.3.26 3.1.3.2]	1.75964	0	-	-	0.983998	0
K00702	LNAA, LNBA; L-tyrosine reductase [EC:1.2.1.101]	1.76096	0	-	-	0.981176	0
K07099	uncharacterized protein	1.79133	0	-	-	0.945943	0
K06405	cotJA; spore coat protein JA	1.76412	0	-	-	0.972699	0
K09729	nodJ; lipooligosaccharide transport system permease protein	1.75986	0	-	-	0.976639	0
K00198	pstS; phosphate transport system substrate-binding protein	1.76055	0	-	-	0.975133	0
K06283	tsgA; MFS transporter, TsgA protein	1.76308	0	-	-	0.972296	0
K06382	yaaH; spore germination protein	1.76972	0	-	-	0.964576	0
K06394	cgeB; spore maturation protein CgeB	1.77021	0	-	-	0.963888	0
K06298	ABCF3; ATP-binding cassette, subfamily F, member 3	1.77124	0	-	-	0.962648	0
K01225	speE, SRM, SPE3 ; spermidine synthase [EC:2.5.1.16]	1.75992	0	-	-	0.969994	0
K12976	ghrA; glyoxylate/hydroxypyruvate reductase [EC:1.1.1.79 1.1.1.81]	1.48571	3.47e-11	-	-	1.24327	0
K06407	cotJC; spore coat protein JC	1.7468	0	-	-	0.981916	0
K06396	cgeD; spore maturation protein CgeD	1.77278	0	-	-	0.953842	0
K01751	PRSS1_2_3; trypsin [EC:3.4.21.4]	1.93057	1.44e-15	-	-	0.79268	2.3e-08
K03384	NA	1.51872	5.69e-07	-	-	1.20207	0
K07067	uncharacterized protein	1.77689	1.11e-16	-	-	0.937418	0
K13281	isp; major intracellular serine protease [EC:3.4.21.-]	1.76205	0	-	-	0.95159	0
K13587	gcrA; GcrA cell cycle regulator	1.97943	0	-	-	0.732052	0
K13626	pksJ; polyketide synthase PksJ	1.76524	0	-	-	0.945661	0
K10907	nreA; nitrogen regulatory protein A	1.76223	1.11e-16	-	-	0.946826	0
K06378	gerPD; spore germination protein PD	1.76522	0	-	-	0.94346	0
K06416	cotX; spore coat protein X	1.76288	0	-	-	0.939953	0
K07024	tmcA; tRNA(Met) cytidine acetyltransferase [EC:2.3.1.193]	-	-	2.70198	0	-	-
K07498	putative restriction endonuclease	2.70064	0	-	-	-	-
K06373	gerKC; spore germination protein KC	1.77122	0	-	-	0.926632	0
K04076	AROA2, aroA; 3-deoxy-7-phosphoheptulonate synthase [EC:2.5.1.54]	1.77074	0	-	-	0.926476	0
K01958	gcdA; glutaconyl-CoA decarboxylase subunit alpha [EC:7.2.4.5]	1.71945	5.84e-11	1.91039	0	-0.93938	7.31e-07
K00466	secB; preprotein translocase subunit SecB	1.50744	1.68e-12	-	-	1.18249	0
K06374	gerM; germination protein M	1.77139	0	-	-	0.915293	0
K11916	vasL; type VI secretion system protein VasL	1.48219	2.88e-14	-	-	1.20147	0
K07590	E3.1.1.22; hydroxybutyrate-dimer hydrolase [EC:3.1.1.22]	1.77038	0	-	-	0.910298	0
K02499	comC; competence-stimulating peptide	1.76915	2.22e-16	-	-	0.911143	0
K00066	ABC.PA.S; polar amino acid transport system substrate-binding protein	1.50154	4.43e-13	-	-	1.17862	0
K06438	rapI; response regulator aspartate phosphatase I [EC:3.1.-.-]	1.76935	0	-	-	0.909544	0
K06384	yfkR; spore germination protein	1.76937	0	-	-	0.909306	0
K02769	wbpP; UDP-N-acetylglucosamine 4-epimerase [EC:5.1.3.7]	-	-	2.01086	0	0.663189	0.00045953
K06208	fadL; long-chain fatty acid transport protein	1.76235	0	-	-	0.911066	0
K04653	yegD; hypothetical chaperone protein	1.78199	4e-10	-	-	0.890945	5.54e-07
K07777	yesM; two-component system, sensor histidine kinase YesM [EC:2.7.13.3]	1.76161	0	-	-	0.909985	0
K10441	NA	2.67065	7.77e-16	-	-	-	-
K02530	crtB; 15-cis-phytoene synthase [EC:2.5.1.32]	-	-	1.94717	0	0.723088	1.04e-10
K10440	thuG, sugB; trehalose/maltose transport system permease protein	2.66882	2e-15	-	-	-	-
K01210	NA	1.49068	5.32e-13	-	-	1.17747	0
K11384	bchZ; 3,8-divinyl chlorophyllide a/chlorophyllide a reductase subunit Z [EC:1.3.7.14 1.3.7.15]	1.49824	4.31e-13	-	-	1.16752	0
K00171	lon; ATP-dependent Lon protease [EC:3.4.21.53]	1.76315	0	-	-	0.900786	0
K06436	rapG; response regulator aspartate phosphatase G [EC:3.1.-.-]	1.77037	0	-	-	0.893228	0
K06423	kapD; sporulation inhibitor KapD	1.76946	0	-	-	0.893218	0
K11383	bchY; 3,8-divinyl chlorophyllide a/chlorophyllide a reductase subunit Y [EC:1.3.7.14 1.3.7.15]	1.48889	2.94e-13	-	-	1.17121	0
K11915	vasJ; type VI secretion system protein VasJ	1.48889	2.94e-13	-	-	1.17121	0
K12255	E4.2.3.7; pentalenene synthase [EC:4.2.3.7]	1.48889	2.94e-13	-	-	1.17121	0
K14268	davT, gabT; 5-aminovalerate/4-aminobutyrate aminotransferase [EC:2.6.1.48 2.6.1.19]	1.48889	2.94e-13	-	-	1.17121	0
K09770	uncharacterized protein	1.76266	0	-	-	0.896915	0
K06898	tlp; small acid-soluble spore protein (thioredoxin-like protein)	1.75318	2.55e-15	-	-	0.90525	0
K08985	nprB; neutral peptidase B [EC:3.4.24.-]	1.4885	2.94e-13	-	-	1.16949	0
K14475	ICP; inhibitor of cysteine peptidase	1.49053	7.46e-13	-	-	1.16737	0
K06937	ectA; L-2,4-diaminobutyric acid acetyltransferase [EC:2.3.1.178]	1.95528	2.68e-10	-	-	0.702611	0
K01997	E2.3.3.10; hydroxymethylglutaryl-CoA synthase [EC:2.3.3.10]	2.65785	2.63e-13	-	-	-	-
K10024	argT; lysine/arginine/ornithine transport system substrate-binding protein	1.48889	2.94e-13	-	-	1.1677	0
K10025	hisJ; histidine transport system substrate-binding protein	1.48889	2.94e-13	-	-	1.1677	0
K06317	rluE; 23S rRNA pseudouridine2457 synthase [EC:5.4.99.20]	1.80008	0	-	-	0.856441	0
K01959	kgd; 2-oxoglutarate decarboxylase [EC:4.1.1.71]	1.48897	3.45e-13	-	-	1.16715	0
K10240	smoG, mtlG; sorbitol/mannitol transport system permease protein	-	-	1.78275	0	0.872903	0
K10439	thuF, sugA; trehalose/maltose transport system permease protein	2.65562	2.66e-15	-	-	-	-
K01564	gloB, gloC, HAGH ; hydroxyacylglutathione hydrolase [EC:3.1.2.6]	1.50717	2.08e-12	-	-	1.1475	0
K02786	NA	-	-	1.84913	0	0.803614	9.78e-12
K07723	evgA, bvgA; two-component system, NarL family, response regulator EvgA	1.77004	0	-	-	0.882033	0
K01308	RFK, FMN1; riboflavin kinase [EC:2.7.1.26]	1.76301	0	-	-	0.887524	0
K06160	rnmV; ribonuclease M5 [EC:3.1.26.8]	1.50746	1.49e-11	-	-	1.14188	0
K06395	cgeC; spore maturation protein CgeC	1.77112	0	-	-	0.87534	0
K10241	NA	-	-	1.77832	0	0.868047	0
K11690	natK; two-component system, LytTR family, sensor histidine kinase NatK [EC:2.7.13.3]	1.31354	1.05e-09	-	-	1.33201	0
K13963	SERPINB; serpin B	1.77376	0	-	-	0.871695	0
K13020	wbpB; UDP-N-acetyl-2-amino-2-deoxyglucuronate dehydrogenase [EC:1.1.1.335]	1.33666	1.49e-10	-	-	1.3036	0
K01729	dmpA, dap; D-aminopeptidase [EC:3.4.11.19]	1.48184	3.14e-12	-	-	1.1558	0
K06411	cotSA; spore coat protein SA	1.77073	0	-	-	0.861859	0
K06223	pqqD; pyrroloquinoline quinone biosynthesis protein D	-	-	1.27294	7.77e-13	1.35963	2.39e-12
K01305	cysC; adenylylsulfate kinase [EC:2.7.1.25]	-	-	1.81004	0	0.817712	6.93e-07
K00303	NA	2.62715	0	-	-	-	-
K06391	bofA; inhibitor of the pro-sigma K processing machinery	1.77175	0	-	-	0.851415	0
K06285	creD; inner membrane protein	1.76255	0	-	-	0.860587	0
K10843	eryA; erythritol kinase (D-erythritol 1-phosphate-forming) [EC:2.7.1.215]	-	-	1.765	0	0.857929	4.61e-10
K05708	fer; ferredoxin	1.29327	2.25e-08	-	-	1.32474	0
K13777	atuB; citronellol/citronellal dehydrogenase	1.49014	4.41e-11	-	-	1.12777	0
K13778	atuG; citronellol/citronellal dehydrogenase	1.49014	4.41e-11	-	-	1.12777	0
K06313	rluA; tRNA pseudouridine32 synthase / 23S rRNA pseudouridine746 synthase [EC:5.4.99.28 5.4.99.29]	1.77041	0	-	-	0.845936	0
K13774	ysiA, fadR; TetR/AcrR family transcriptional regulator, fatty acid metabolism regulator protein	1.50644	2.84e-10	-	-	1.10896	2.22e-16
K01590	phoD; alkaline phosphatase D [EC:3.1.3.1]	1.93	0	-	-	0.683129	2.22e-16
K12508	E1.1.1.275; (+)-trans-carveol dehydrogenase [EC:1.1.1.275]	1.52311	2.17e-08	-	-	1.08978	2.55e-15
K00172	OVCH; ovochymase [EC:3.4.21.-]	1.76513	0	-	-	0.846935	0
K06383	yfkQ; spore germination protein	1.77	0	-	-	0.838469	0
K13776	rirA; Rrf2 family transcriptional regulator, iron-responsive regulator	1.48461	1.72e-10	-	-	1.12258	0
K07679	qseC; two-component system, OmpR family, sensor histidine kinase QseC [EC:2.7.13.3]	1.32763	7.57e-06	-	-	1.27853	4.36e-14
K06296	gntT; Gnt-I system high-affinity gluconate transporter	1.76212	0	-	-	0.840684	0
K00169	ruvC; crossover junction endodeoxyribonuclease RuvC [EC:3.1.22.4]	1.7644	0	-	-	0.837913	0
K05919	terC; tellurite resistance protein TerC	1.79416	0	-	-	0.807998	0
K07217	mocA; molybdenum cofactor cytidylyltransferase [EC:2.7.7.76]	-	-	1.91762	0	0.683469	1.94e-06
K13589	hfaA; holdfast attachment protein HfaA	1.97984	0	-	-	0.619929	5.55e-16
K10233	ligK, galC; 4-hydroxy-4-methyl-2-oxoglutarate aldolase [EC:4.1.3.17]	1.88693	0	-	-	0.712101	0
K07482	xdhC; xanthine dehydrogenase accessory factor	-	-	1.34566	0	1.24978	0
K06393	cgeA; spore maturation protein CgeA	1.77284	0	-	-	0.821648	0
K01995	E4.1.3.3, nanA, NPL ; N-acetylneuraminate lyase [EC:4.1.3.3]	2.59278	1.46e-12	-	-	-	-
K02007	prpC; 2-methylcitrate synthase [EC:2.3.3.5]	1.75859	1.7e-14	-	-	0.833808	1.8e-12
K01996	E4.1.3.4, HMGCL, hmgL ; hydroxymethylglutaryl-CoA lyase [EC:4.1.3.4]	2.59217	2.21e-12	-	-	-	-
K02241	E5.4.99.2A, mcmA1; methylmalonyl-CoA mutase, N-terminal domain [EC:5.4.99.2]	1.76271	0	-	-	0.827716	0
K10232	dmpC, xylG, praB ; aminomuconate-semialdehyde/2-hydroxymuconate-6-semialdehyde dehydrogenase [EC:1.2.1.32 1.2.1.85]	1.8866	0	-	-	0.703129	0
K02757	gspS; general secretion pathway protein S	-	-	2.58652	0	-	-
K10234	ligC; 2-hydroxy-4-carboxymuconate semialdehyde hemiacetal dehydrogenase [EC:1.1.1.312]	1.88704	0	-	-	0.696095	0
K00122	putative transposase	1.39749	1.52e-11	-	-	1.17959	0
K04091	iucD; lysine N6-hydroxylase [EC:1.14.13.59]	2.56926	4.2e-13	-	-	-	-
K07077	uncharacterized protein	1.85749	5.22e-15	-	-	0.709614	6.49e-14
K01220	miaA, TRIT1; tRNA dimethylallyltransferase [EC:2.5.1.75]	-	-	1.84731	0	0.719568	5.55e-11
K02788	kinA; two-component system, sporulation sensor kinase A [EC:2.7.13.3]	-	-	1.84731	0	0.719568	5.55e-11
K08717	vanX; zinc D-Ala-D-Ala dipeptidase [EC:3.4.13.22]	1.42536	4.31e-09	-	-	1.13538	3.33e-16
K03090	agaV; N-acetylgalactosamine PTS system EIIB component [EC:2.7.1.-]	1.81124	5.55e-16	-	-	0.749313	3.01e-14
K02073	E4.3.1.4; formiminotetrahydrofolate cyclodeaminase [EC:4.3.1.4]	-	-	2.55946	0	-	-
K00170	CARP, pepA; leucyl aminopeptidase [EC:3.4.11.1]	1.76485	0	-	-	0.786213	0
K02016	yihT; sulfofructosephosphate aldolase [EC:4.1.2.57]	-	-	2.5483	0	-	-
K11475	kguK; dehydrogluconokinase [EC:2.7.1.13]	1.48585	3.07e-09	-	-	1.05908	1.11e-16
K10531	cebF; cellobiose transport system permease protein	1.38184	1.66e-09	-	-	1.16075	0
K06402	cotF; spore coat protein F	1.75209	3.33e-16	-	-	0.786808	0
K09825	uncharacterized protein	-	-	1.91286	0	0.624775	7.71e-09
K01998	citF; citrate lyase subunit alpha / citrate CoA-transferase [EC:2.8.3.10]	2.53024	8.63e-12	-	-	-	-
K07484	pgl; 6-phosphogluconolactonase [EC:3.1.1.31]	2.52726	6.25e-13	-	-	-	-
K06331	coiA; competence protein CoiA	1.76355	0	-	-	0.762451	0
K13954	yiaY; alcohol dehydrogenase [EC:1.1.1.1]	1.45003	2.49e-07	-	-	1.06897	5.39e-08
K07813	tctD; two-component system, OmpR family, response regulator TctD	1.76227	1.44e-15	-	-	0.750806	0
K02015	phrB; deoxyribodipyrimidine photo-lyase [EC:4.1.99.3]	-	-	2.51185	1.67e-15	-	-
K01223	ribH, RIB4; 6,7-dimethyl-8-ribityllumazine synthase [EC:2.5.1.78]	-	-	2.50767	0	-	-
K01138	plsC; 1-acyl-sn-glycerol-3-phosphate acyltransferase [EC:2.3.1.51]	1.41002	9.24e-12	-	-	1.09109	0
K07494	mrr; restriction system protein	2.50034	0	-	-	-	-
K00304	nuoI; NADH-quinone oxidoreductase subunit I [EC:7.1.1.2]	2.5002	1.11e-16	-	-	-	-
K01915	oxdD; oxalate decarboxylase [EC:4.1.1.2]	2.49838	6.7e-11	-	-	-	-
K00302	sdhD, frdD; succinate dehydrogenase / fumarate reductase, membrane anchor subunit	2.49736	1.11e-16	-	-	-	-
K14083	mttB; trimethylamine---corrinoid protein Co-methyltransferase [EC:2.1.1.250]	2.49647	0	-	-	-	-
K11443	rsmF; 16S rRNA (cytosine1407-C5)-methyltransferase [EC:2.1.1.178]	2.03694	0	-	-	0.452362	0
K09707	hutP; hut operon positive regulatory protein	1.73942	2.87e-12	1.83998	0	-1.09274	0.000868603
K01750	yqgT; g-D-glutamyl-meso-diaminopimelate peptidase [EC:3.4.19.11]	2.48586	4.77e-15	-	-	-	-
K03559	E1.14.13.7; phenol 2-monooxygenase (NADPH) [EC:1.14.13.7]	-	-	-	-	2.47755	3.5e-12
K02013	tnaA; tryptophanase [EC:4.1.99.1]	-	-	2.47616	1.11e-16	-	-
K00752	korA, oorA, oforA ; 2-oxoglutarate/2-oxoacid ferredoxin oxidoreductase subunit alpha [EC:1.2.7.3 1.2.7.11]	-	-	1.84794	0	0.627275	0
K07192	uncharacterized protein	-1.29578	8.7e-05	2.09213	0	1.67558	0
K02041	rfbG; CDP-glucose 4,6-dehydratase [EC:4.2.1.45]	2.46442	1.11e-16	-	-	-	-
K14974	nicC; 6-hydroxynicotinate 3-monooxygenase [EC:1.14.13.114]	1.48849	3.33e-16	-	-	0.975779	0
K00185	hemB, ALAD; porphobilinogen synthase [EC:4.2.1.24]	1.39267	4.31e-06	-	-	1.06113	1.32e-13
K00184	ltaE; threonine aldolase [EC:4.1.2.48]	1.39356	7.65e-06	-	-	1.05793	3.48e-13
K02182	araA; L-arabinose 1-dehydrogenase [EC:1.1.1.376]	1.24067	1.01e-05	-	-	1.20263	0
K11708	dctP; C4-dicarboxylate-binding protein DctP	-	-	1.77082	1.4e-14	0.668269	2.4e-13
K11707	racA; chromosome-anchoring protein RacA	-	-	1.76976	1.4e-14	0.662921	2.4e-13
K10984	chlP, bchP; geranylgeranyl diphosphate/geranylgeranyl-bacteriochlorophyllide a reductase [EC:1.3.1.83 1.3.1.111]	1.51926	0	-	-	0.911497	0
K00375	cutA; periplasmic divalent cation tolerance protein	2.42976	8.74e-14	-	-	-	-
K12466	pks13; polyketide synthase 13	1.52351	5.47e-07	-	-	0.905547	2.45e-12
K06162	NA	2.42143	0	-	-	-	-
K10986	allS; LysR family transcriptional regulator, transcriptional activator of the allD operon	1.50513	0	-	-	0.912586	0
K10985	tcpT; toxin coregulated pilus biosynthesis protein T	1.50115	0	-	-	0.915358	0
K07105	AARSD1, ALAX; misacylated tRNA(Ala) deacylase [EC:3.1.1.-]	-	-	1.87389	0	0.539194	3.13e-10
K02071	ASPA, aspA; aspartoacylase [EC:3.5.1.15]	-	-	2.4117	0	-	-
K00305	CYC1, CYT1, petC ; ubiquinol-cytochrome c reductase cytochrome c1 subunit	2.40276	2.22e-16	-	-	-	-
K03427	ubiF; 3-demethoxyubiquinol 3-hydroxylase [EC:1.14.99.60]	-	-	-	-	2.39802	0
K00315	dcd; dCTP deaminase [EC:3.5.4.13]	2.39736	0	-	-	-	-
K02517	comGG; competence protein ComGG	-	-	-	-	2.39462	0
K00837	GLU, gltS; glutamate synthase (ferredoxin) [EC:1.4.7.1]	2.38964	4.44e-16	-	-	-	-
K06921	flaG; flagellar protein FlaG	1.26225	0	-	-	1.12515	0
K00135	nuoC; NADH-quinone oxidoreductase subunit C [EC:7.1.1.2]	2.38679	5.65e-08	-	-	-	-
K13479	UMPS; uridine monophosphate synthetase [EC:2.4.2.10 4.1.1.23]	1.48571	0	-	-	0.900947	0
K02794	hemX; HemX protein	-	-	2.37778	0	-	-
K07222	uncharacterized protein	2.37714	3.12e-14	-	-	-	-
K10828	hcnB; hydrogen cyanide synthase HcnB [EC:1.4.99.5]	1.47667	1.45e-07	-	-	0.8998	1.51e-13
K10213	togN; oligogalacturonide transport system permease protein	1.47321	8.82e-07	-	-	0.901133	1.3e-08
K14652	ribBA; 3,4-dihydroxy 2-butanone 4-phosphate synthase / GTP cyclohydrolase II [EC:4.1.99.12 3.5.4.25]	-	-	-	-	2.37424	0
K01935	hdc, HDC; histidine decarboxylase [EC:4.1.1.22]	2.37409	2.26e-14	-	-	-	-
K01473	UAP1; UDP-N-acetylglucosamine/UDP-N-acetylgalactosamine diphosphorylase [EC:2.7.7.23 2.7.7.83]	2.37371	2e-15	-	-	-	-
K01535	PON; arylesterase / paraoxonase [EC:3.1.1.2 3.1.8.1]	1.74015	6.48e-11	-	-	0.630023	0
K03928	adiC; arginine:agmatine antiporter	-	-	1.91769	0	0.445434	5.25e-09
K00897	NA	1.89483	1.11e-16	-	-	0.462397	7.77e-16
K01043	DNMT1, dcm; DNA (cytosine-5)-methyltransferase 1 [EC:2.1.1.37]	2.35297	1.11e-16	-	-	-	-
K09003	putative membrane protein	1.95721	0	-	-	0.393531	0
K00001	gltD; glutamate synthase (NADPH) small chain [EC:1.4.1.13]	2.3504	1.41e-14	-	-	-	-
K10117	peb1B, glnP, glnM ; aspartate/glutamate/glutamine transport system permease protein	-	-	1.64734	0	0.701763	1.11e-16
K01126	fabD, MCAT, MCT1 ; [acyl-carrier-protein] S-malonyltransferase [EC:2.3.1.39]	-	-	2.34865	0	-	-
K00529	putA; RHH-type transcriptional regulator, proline utilization regulon repressor / proline dehydrogenase / delta 1-pyrroline-5-carboxylate dehydrogenase [EC:1.5.5.2 1.2.1.88]	2.34853	1.11e-16	-	-	-	-
K09789	uncharacterized protein	1.24501	0	-	-	1.10037	0
K01624	isftu1; isftu1 transposase	-	-	2.34497	0	-	-
K00140	nuoF; NADH-quinone oxidoreductase subunit F [EC:7.1.1.2]	-	-	-	-	2.34319	0
K02760	gutQ; arabinose 5-phosphate isomerase [EC:5.3.1.13]	-	-	2.34215	0	-	-
K01284	rbsK, RBKS; ribokinase [EC:2.7.1.15]	-	-	-	-	2.33921	0
K02796	hemY; HemY protein	-	-	2.33853	0	-	-
K09779	aspC; aspartate aminotransferase [EC:2.6.1.1]	2.08515	1.11e-16	-	-	0.250456	0
K01666	hya; hyaluronoglucosaminidase [EC:3.2.1.35]	1.32748	4.07e-09	-	-	1.00594	7.77e-16
K03293	RP-L23, MRPL23, rplW ; large subunit ribosomal protein L23	-	-	2.33153	1.66e-13	-	-
K02444	acpP; acyl carrier protein	2.32763	1.13e-13	-	-	-	-
K02448	agaR; DeoR family transcriptional regulator, aga operon transcriptional repressor	-	-	1.73575	8.36e-10	0.591808	0
K05350	radA, sms; DNA repair protein RadA/Sms	-	-	2.32747	0	-	-
K03445	yajC; preprotein translocase subunit YajC	2.32429	1.11e-16	-	-	-	-
K07505	yraN; putative endonuclease	1.9259	5.55e-16	-	-	0.39167	4.21e-13
K01480	E2.7.7.41, CDS1, CDS2, cdsA; phosphatidate cytidylyltransferase [EC:2.7.7.41]	2.31715	9.77e-15	-	-	-	-
K04047	rimL; ribosomal-protein-serine acetyltransferase [EC:2.3.1.-]	-	-	2.3144	0	-	-
K00517	bcr, tcaB; MFS transporter, DHA1 family, multidrug resistance protein	2.31414	1.11e-16	-	-	-	-
K00359	PRDX2_4, ahpC; peroxiredoxin 2/4 [EC:1.11.1.24]	1.51255	0.000222468	1.97109	0	-1.16987	1.06e-05
K13049	coaBC, dfp; phosphopantothenoylcysteine decarboxylase / phosphopantothenate---cysteine ligase [EC:4.1.1.36 6.3.2.5]	-	-	1.68294	0	0.62954	0
K06164	E3.2.1.123; endoglycosylceramidase [EC:3.2.1.123]	2.30315	1.11e-16	-	-	-	-
K06163	ramA; alpha-L-rhamnosidase [EC:3.2.1.40]	2.30267	1.11e-16	-	-	-	-
K06165	amyM; maltogenic alpha-amylase [EC:3.2.1.133]	2.30267	1.11e-16	-	-	-	-
K06166	NA	2.30267	1.11e-16	-	-	-	-
K05774	NA	2.3011	1.11e-16	-	-	-	-
K07485	E3.2.1.1A; alpha-amylase [EC:3.2.1.1]	2.29579	0	-	-	-	-
K00852	soxA; sarcosine oxidase, subunit alpha [EC:1.5.3.1]	2.29358	3.81e-11	-	-	-	-
K13038	wbpI, wlbD; UDP-GlcNAc3NAcA epimerase [EC:5.1.3.23]	-	-	-	-	2.29204	3.39e-12
K07062	phospholipase/carboxylesterase	2.2914	2.4e-11	-	-	-	-
K07232	uncharacterized protein	2.29064	1.11e-16	-	-	-	-
K02564	holC; DNA polymerase III subunit chi [EC:2.7.7.7]	-1.75016	0.0410722	2.2344	0	1.80621	1.77e-06
K02822	kdgR; LacI family transcriptional regulator, kdg operon repressor	-	-	2.28922	0	-	-
K02795	hemX; uroporphyrin-III C-methyltransferase [EC:2.1.1.107]	-	-	2.28909	0	-	-
K00314	pcnB; poly(A) polymerase [EC:2.7.7.19]	2.28795	0	-	-	-	-
K01205	nadC, QPRT; nicotinate-nucleotide pyrophosphorylase (carboxylating) [EC:2.4.2.19]	1.66751	1.94e-09	-	-	0.618698	0
K00318	hemH, FECH; protoporphyrin/coproporphyrin ferrochelatase [EC:4.99.1.1 4.99.1.9]	1.20365	9.6e-07	-	-	1.08195	1.93e-14
K01286	araB; L-ribulokinase [EC:2.7.1.16]	2.28559	1.51e-12	-	-	-	-
K01816	bshB1; N-acetylglucosamine malate deacetylase 1 [EC:3.5.1.-]	2.28385	1.89e-15	-	-	-	-
K00054	livG; branched-chain amino acid transport system ATP-binding protein	-	-	1.91711	0	0.365049	1.89e-06
K07272	putative flavoprotein involved in K+ transport	2.27646	0	-	-	-	-
K03697	rdgC; recombination associated protein RdgC	1.5507	1.3e-05	1.88421	0	-1.15892	0.000267946
K00941	E1.11.1.5; cytochrome c peroxidase [EC:1.11.1.5]K00432	-	-	-	-	2.2747	8.31e-12
K00058	livM; branched-chain amino acid transport system permease protein	2.26809	1.11e-06	-	-	-	-
K07652	dtd, DTD; D-aminoacyl-tRNA deacylase [EC:3.1.1.96]	1.57704	1.71e-05	1.88605	0	-1.1955	0.00110066
K09951	uncharacterized protein	1.71606	6.37e-11	-	-	0.551192	8.96e-10
K07006	uncharacterized protein	2.26582	4.33e-15	-	-	-	-
K11263	cofD; LPPG:FO 2-phospho-L-lactate transferase [EC:2.7.8.28]	-	-	1.64243	0	0.619787	2.8e-10
K07009	uncharacterized protein	1.53806	2.22e-05	1.89613	0	-1.17257	0.000582879
K07668	tdcA; LysR family transcriptional regulator, tdc operon transcriptional activator	1.57584	1.94e-05	1.88594	0	-1.20086	0.00146605
K07533	rstA1; phage replication initiation protein	1.54515	1.77e-05	1.9088	0	-1.1971	0.00104892
K03335	RP-S7, MRPS7, rpsG ; small subunit ribosomal protein S7	2.25342	1.89e-15	-	-	-	-
K13280	wprA; cell wall-associated protease [EC:3.4.21.-]	-	-	1.65308	0	0.600291	0
K02002	E2.2.1.6S, ilvH, ilvN ; acetolactate synthase I/III small subunit [EC:2.2.1.6]	2.25171	3.7e-08	-	-	-	-
K03475	todC1, bedC1, tcbAa ; benzene/toluene/chlorobenzene dioxygenase subunit alpha [EC:1.14.12.3 1.14.12.11 1.14.12.26]	-	-	2.24869	0	-	-
K07493	ruvX; putative holliday junction resolvase [EC:3.1.-.-]	2.24691	1.4e-14	-	-	-	-
K07506	putative endonuclease	2.24683	3.7e-14	-	-	-	-
K07305	gabT; 4-aminobutyrate aminotransferase / (S)-3-amino-2-methylpropionate transaminase / 5-aminovalerate transaminase [EC:2.6.1.19 2.6.1.22 2.6.1.48]	-	-	2.24401	0	-	-
K00868	NA	-	-	2.24281	0	-	-
K03197	scrA, sacP, sacX, ptsS; sucrose PTS system EIIBCA or EIIBC component [EC:2.7.1.211]	2.24245	1.77e-13	-	-	-	-
K00865	pntA; H+-translocating NAD(P) transhydrogenase subunit alpha [EC:1.6.1.2 7.1.1.1]	-	-	2.24096	0	-	-
K01258	AGXT; alanine-glyoxylate transaminase / serine-glyoxylate transaminase / serine-pyruvate transaminase [EC:2.6.1.44 2.6.1.45 2.6.1.51]	-	-	2.24076	0	-	-
K02009	dxs; 1-deoxy-D-xylulose-5-phosphate synthase [EC:2.2.1.7]	-	-	1.51973	0	0.720532	1.8e-12
K03481	gmhB; D-glycero-D-manno-heptose 1,7-bisphosphate phosphatase [EC:3.1.3.82 3.1.3.83]	-	-	1.78458	0	0.451985	7.22e-14
K01626	hsdS; type I restriction enzyme, S subunit [EC:3.1.21.3]	-	-	-	-	2.23475	1.29e-14
K01474	rfbA, rmlA, rffH ; glucose-1-phosphate thymidylyltransferase [EC:2.7.7.24]	2.23313	4.05e-14	-	-	-	-
K07455	fimF; minor fimbrial subunit	-	-	1.76033	1.24e-11	0.464573	1.43e-08
K00010	FUCA; alpha-L-fucosidase [EC:3.2.1.51]	2.22039	3.74e-14	-	-	-	-
K04074	xsc; sulfoacetaldehyde acetyltransferase [EC:2.3.3.15]	1.52374	3.67e-05	1.88945	0	-1.19384	0.00142666
K00641	pdxA; 4-hydroxythreonine-4-phosphate dehydrogenase [EC:1.1.1.262]	-	-	-	-	2.21901	0
K11710	dctM; C4-dicarboxylate transporter, DctM subunit	-	-	1.56694	1.4e-14	0.651987	2.4e-13
K09685	fabF, OXSM, CEM1 ; 3-oxoacyl-[acyl-carrier-protein] synthase II [EC:2.3.1.179]	1.52583	2.92e-05	1.88624	0	-1.19417	0.000995355
K07535	sbmC; DNA gyrase inhibitor	1.90441	8.39e-08	-	-	0.312079	7.42e-13
K07483	nfeD; membrane-bound serine protease (ClpP class)	2.21647	1.17e-05	-	-	-	-
K05885	seaA; uncharacterized protein	-	-	2.214	0	-	-
K00324	glyS; glycyl-tRNA synthetase beta chain [EC:6.1.1.14]	-	-	-	-	2.2131	0
K03431	ureD, ureH; urease accessory protein	-	-	2.2103	1.25e-12	-	-
K00847	metF, MTHFR; methylenetetrahydrofolate reductase (NADPH) [EC:1.5.1.20]	-	-	2.2052	8.32e-10	-	-
K00611	tdh; threonine 3-dehydrogenase [EC:1.1.1.103]	-	-	2.20425	0	-	-
K00294	bdhAB; butanol dehydrogenase [EC:1.1.1.-]	1.21585	6.9e-07	-	-	0.988335	1.23e-10
K07480	nfuA; Fe/S biogenesis protein NfuA	1.84907	1.03e-06	1.55901	0	-1.20492	2.04e-10
K10119	EDEM1; ER degradation enhancer, mannosidase alpha-like 1	-	-	1.66922	0	0.532942	5.55e-16
K03722	recD; exodeoxyribonuclease V alpha subunit [EC:3.1.11.5]	-	-	-	-	2.19402	0
K01673	nagZ; beta-N-acetylhexosaminidase [EC:3.2.1.52]	-	-	-	-	2.19113	1.11e-16
K02759	gutM; glucitol operon activator protein	-	-	2.1854	0	-	-
K03789	N-glycosylase/DNA lyase [EC:3.2.2.- 4.2.99.18]	-	-	2.1804	8.66e-14	-	-
K12527	papK; minor pilin subunit PapK	1.31223	9.19e-08	-	-	0.867053	0
K04069	tdcC; threonine transporter	-	-	2.17854	0	-	-
K00657	GLD; glucose 1-dehydrogenase (FAD, quinone) [EC:1.1.5.9]	-	-	2.17577	0	-	-
K01643	SGA1; glucoamylase [EC:3.2.1.3]	-	-	2.17426	0	-	-
K00020	ABC.PE.S; peptide/nickel transport system substrate-binding protein	2.17303	2.37e-11	-	-	-	-
K00383	bamD; outer membrane protein assembly factor BamD	-	-	2.17244	6.64e-14	-	-
K00281	mlaC; phospholipid transport system substrate-binding protein	-	-	-	-	2.17213	0
K06867	spoVAD; stage V sporulation protein AD	-	-	-	-	2.16846	0
K01913	pdaA; peptidoglycan-N-acetylmuramic acid deacetylase [EC:3.5.1.-]	1.36275	2.44e-09	-	-	0.804915	0
K00087	ABC.SS.A; simple sugar transport system ATP-binding protein [EC:7.5.2.-]	1.30305	1.11e-16	-	-	0.86284	0
K00244	virD4, lvhD4; type IV secretion system protein VirD4 [EC:7.4.2.8]	-	-	2.16536	0	-	-
K01153	ggt; gamma-glutamyltranspeptidase / glutathione hydrolase [EC:2.3.2.2 3.4.19.13]	-	-	-	-	2.1628	0
K00495	mnhF, mrpF; multicomponent Na+:H+ antiporter subunit F	2.1595	0	-	-	-	-
K02770	wbpO; UDP-N-acetyl-D-galactosamine dehydrogenase [EC:1.1.1.-]	-	-	2.15946	0	-	-
K09957	uncharacterized protein	2.15932	0	-	-	-	-
K07033	rlmF; 23S rRNA (adenine1618-N6)-methyltransferase [EC:2.1.1.181]	1.16103	1.73e-09	-	-	0.995575	0
K00926	SUOX; sulfite oxidase [EC:1.8.3.1]	-	-	2.15607	0	-	-
K02810	hpaH; 2-oxo-hept-3-ene-1,7-dioate hydratase [EC:4.2.1.-]	-	-	2.15381	0	-	-
K00843	NA	2.15311	0	-	-	-	-
K14657	nodD; LysR family transcriptional regulator, nod-box dependent transcriptional activator	2.15289	0	-	-	-	-
K13893	gsiA; glutathione transport system ATP-binding protein	2.15005	3.75e-13	-	-	-	-
K03547	iolD; 3D-(3,5/4)-trihydroxycyclohexane-1,2-dione acylhydrolase (decyclizing) [EC:3.7.1.22]	-	-	2.14821	0	-	-
K02043	gmd, GMDS; GDPmannose 4,6-dehydratase [EC:4.2.1.47]	2.14675	9.99e-16	-	-	-	-
K07665	folX; D-erythro-7,8-dihydroneopterin triphosphate epimerase [EC:5.1.99.7]	-	-	-	-	2.14639	0
K05780	murE; UDP-N-acetylmuramoyl-L-alanyl-D-glutamate-L-lysine ligase [EC:6.3.2.7]	2.14454	1.44e-15	-	-	-	-
K05781	murM; serine/alanine adding enzyme [EC:2.3.2.10]	2.14454	1.44e-15	-	-	-	-
K13639	dsdC; LysR family transcriptional regulator, D-serine deaminase activator	2.14391	1.55e-15	-	-	-	-
K04072	FBP, fbp; fructose-1,6-bisphosphatase I [EC:3.1.3.11]	-	-	2.14326	6.88e-15	-	-
K01636	endA; tRNA-intron endonuclease, archaea type [EC:4.6.1.16]	2.14084	3.33e-16	-	-	-	-
K03546	iolE; inosose dehydratase [EC:4.2.1.44]	-	-	2.1397	0	-	-
K03477	kdsC; 3-deoxy-D-manno-octulosonate 8-phosphate phosphatase (KDO 8-P phosphatase) [EC:3.1.3.45]	2.13679	1.11e-16	-	-	-	-
K00433	argD; acetylornithine/N-succinyldiaminopimelate aminotransferase [EC:2.6.1.11 2.6.1.17]	2.13462	9.01e-09	-	-	-	-
K08234	sotB; MFS transporter, DHA1 family, L-arabinose/isopropyl-beta-D-thiogalactopyranoside export protein	-	-	2.13378	0	-	-
K02431	NA	2.13185	4.44e-16	-	-	-	-
K00274	mph; macrolide phosphotransferase	2.12946	2.47e-13	-	-	-	-
K00064	ABC.FEV.S; iron complex transport system substrate-binding protein	2.12874	1.56e-13	-	-	-	-
K02664	sufE; cysteine desulfuration protein SufE	-	-	-	-	2.12789	0
K07404	ytfE, scdA; regulator of cell morphogenesis and NO signaling	-	-	2.12433	0	-	-
K00459	glpT; MFS transporter, OPA family, glycerol-3-phosphate transporter	-	-	-	-	2.11777	2.22e-16
K00563	phbB; acetoacetyl-CoA reductase [EC:1.1.1.36]	-	-	2.11674	0	-	-
K00882	NA	-	-	2.11666	0	-	-
K00027	putative hydrolase of the HAD superfamily	-	-	2.11605	0	-	-
K01617	E3.1.11.3; exodeoxyribonuclease (lambda-induced) [EC:3.1.11.3]	1.38022	1.06e-12	-	-	0.735524	0
K06206	btuD; vitamin B12 transport system ATP-binding protein [EC:7.6.2.8]	-	-	2.11551	0	-	-
K01739	dcp; peptidyl-dipeptidase Dcp [EC:3.4.15.5]	-	-	2.11533	3.33e-16	-	-
K13935	mdcG; phosphoribosyl-dephospho-CoA transferase [EC:2.7.7.66]	-	-	1.96812	0	0.145302	1.51e-07
K01791	UPB1, pydC; beta-ureidopropionase [EC:3.5.1.6]	-	-	2.1133	0	-	-
K00040	E3.1.3.48; protein-tyrosine phosphatase [EC:3.1.3.48]	-	-	2.11257	0	-	-
K05786	fre, ubiB; aquacobalamin reductase / NAD(P)H-flavin reductase [EC:1.16.1.3 1.5.1.41]	-	-	2.10905	0	-	-
K00638	E1.1.1.219; dihydroflavonol-4-reductase [EC:1.1.1.219]	2.10847	6.77e-15	-	-	-	-
K06956	DEAD/DEAH box helicase domain-containing protein	-	-	2.10736	0	-	-
K07516	cas4; CRISPR-associated exonuclease Cas4 [EC:3.1.12.1]	-	-	-	-	2.10674	0
K00231	RP-L31, rpmE; large subunit ribosomal protein L31	1.00076	6.06e-05	-	-	1.10346	1.92e-11
K07183	uncharacterized protein	2.10313	4.92e-12	-	-	-	-
K00163	tmk, DTYMK; dTMP kinase [EC:2.7.4.9]	-	-	-	-	2.10247	0
K01222	ribE, RIB5; riboflavin synthase [EC:2.5.1.9]	-	-	2.10227	0	-	-
K02551	NA	-	-	2.10217	0	-	-
K08156	agrB; accessory gene regulator B	2.10094	1.91e-05	-	-	-	-
K02281	RARS, argS; arginyl-tRNA synthetase [EC:6.1.1.19]	2.09903	1.22e-15	-	-	-	-
K03150	ptsGb; glucose PTS system EIIB component [EC:2.7.1.199]	2.09813	5.08e-08	-	-	-	-
K03311	RP-S11, MRPS11, rpsK ; small subunit ribosomal protein S11	-	-	2.09808	0	-	-
K01151	NA	-	-	2.09772	0	-	-
K10230	rihB; ribosylpyrimidine nucleosidase [EC:3.2.2.8]	2.09687	1.04e-14	-	-	-	-
K10913	recE; exodeoxyribonuclease VIII [EC:3.1.11.-]	-	-	-	-	2.09642	0
K06861	spoVAA; stage V sporulation protein AA	-	-	-	-	2.09622	0
K02800	hisH; imidazole glycerol-phosphate synthase subunit HisH [EC:4.3.2.10]	-	-	2.09459	0	-	-
K07782	nikR; CopG family transcriptional regulator, nickel-responsive regulator	2.0941	2.01e-11	-	-	-	-
K01661	E3.2.1.25, MANBA, manB ; beta-mannosidase [EC:3.2.1.25]	-	-	2.09221	0	-	-
K01911	NA	-	-	2.09167	0	-	-
K07053	uncharacterized protein	2.09051	2.23e-08	-	-	-	-
K02676	glpM; membrane protein GlpM	-	-	-	-	2.08904	0
K03647	gidA, mnmG, MTO1 ; tRNA uridine 5-carboxymethylaminomethyl modification enzyme	-	-	2.08863	0	-	-
K02552	dnaC; DNA replication protein DnaC	-	-	2.08681	0	-	-
K01961	E4.1.1.107; 3,4-dihydroxyphenylacetaldehyde synthase [EC:4.1.1.107]	-	-	-	-	2.08496	8.57e-05
K01239	UBIAD1; menadiol prenyltransferase [EC:2.5.1.-]	-	-	2.08455	1.66e-10	-	-
K12410	dppB; dipeptide transport system permease protein	-	-	2.08442	5.74e-14	-	-
K12138	ebgA; evolved beta-galactosidase subunit alpha [EC:3.2.1.23]	-	-	1.5748	0	0.509113	0
K07180	uncharacterized protein	2.0795	1.29e-13	-	-	-	-
K09786	uncharacterized protein	2.07944	1.29e-13	-	-	-	-
K03784	nrdI; protein involved in ribonucleotide reduction	-	-	2.07805	0	-	-
K01055	pmtA; phosphatidylethanolamine/phosphatidyl-N-methylethanolamine N-methyltransferase [EC:2.1.1.17 2.1.1.71]	2.07787	6.14e-14	-	-	-	-
K12145	hyfE; hydrogenase-4 component E [EC:1.-.-.-]	1.50002	0	-	-	0.577611	0
K03300	RP-L32, MRPL32, rpmF ; large subunit ribosomal protein L32	-	-	2.07686	0	-	-
K02777	two-component system, NarL family, response regulator	-	-	2.07631	0	-	-
K13574	pup; prokaryotic ubiquitin-like protein Pup	2.07576	2.03e-12	-	-	-	-
K08680	pgtB; two-component system, NtrC family, phosphoglycerate transport system sensor histidine kinase PgtB [EC:2.7.13.3]	-	-	2.07521	0	-	-
K03758	rnfD; Na+-translocating ferredoxin:NAD+ oxidoreductase subunit D [EC:7.2.1.2]	2.07488	1.2e-11	-	-	-	-
K05966	ugpA; sn-glycerol 3-phosphate transport system permease protein	-	-	2.07296	0	-	-
K09007	TC.BAT1; bacterial/archaeal transporter family protein	-	-	-	-	2.07019	0
K03828	codY; transcriptional pleiotropic repressor	-	-	2.06859	0	-	-
K06191	hprK, ptsK; HPr kinase/phosphorylase [EC:2.7.11.- 2.7.4.-]	-	-	2.06815	0	-	-
K11891	arsH; arsenical resistance protein ArsH	2.06701	4.26e-12	-	-	-	-
K07811	torR; two-component system, OmpR family, torCAD operon response regulator TorR	1.47956	0	-	-	0.58703	0
K00697	nahF; salicylaldehyde dehydrogenase [EC:1.2.1.65]	-	-	-	-	2.06648	8.88e-16
K01815	E3.5.1.82; N-acyl-D-glutamate deacylase [EC:3.5.1.82]	-	-	2.06622	0	-	-
K11892	ebrA; multidrug resistance protein EbrA	2.06417	4.57e-12	-	-	-	-
K02549	norC; nitric oxide reductase subunit CK02313	-	-	2.06396	0	-	-
K01120	metX; homoserine O-acetyltransferase/O-succinyltransferase [EC:2.3.1.31 2.3.1.46]	2.06343	2.38e-13	-	-	-	-
K10039	occQ, nocQ; octopine/nopaline transport system permease protein	-	-	2.06258	0	-	-
K07173	uncharacterized protein	-	-	2.06245	0	-	-
K01154	QPCT; glutaminyl-peptide cyclotransferase [EC:2.3.2.5]	-	-	-	-	2.06232	9.76e-12
K01389	lyxK; L-xylulokinase [EC:2.7.1.53]	2.06179	4.59e-13	-	-	-	-
K01495	CDIPT; CDP-diacylglycerol--inositol 3-phosphatidyltransferase [EC:2.7.8.11]	-	-	-	-	2.06159	0
K13256	yahA; c-di-GMP-specific phosphodiesterase [EC:3.1.4.52]	-	-	2.06046	0	-	-
K01629	rpnA; recombination-promoting nuclease RpnA [EC:3.1.21.-]	-	-	2.05875	0	-	-
K01007	rtpR; ribonucleoside-triphosphate reductase (thioredoxin) [EC:1.17.4.2]	-	-	-	-	2.05853	0
K00364	mrp, NUBPL; ATP-binding protein involved in chromosome partitioning	-	-	2.05796	0	-	-
K14743	mycP; membrane-anchored mycosin MYCP [EC:3.4.21.-]	2.05765	3.53e-12	-	-	-	-
K01627	E3.1.21.4; type II restriction enzyme [EC:3.1.21.4]	-	-	-	-	2.05509	3.33e-15
K03324	RP-S21, MRPS21, rpsU ; small subunit ribosomal protein S21	2.05509	1.76e-07	-	-	-	-
K01823	E3.5.2.10; creatinine amidohydrolase [EC:3.5.2.10]	-	-	2.05486	0	-	-
K00009	cca; tRNA nucleotidyltransferase (CCA-adding enzyme) [EC:2.7.7.72 3.1.3.- 3.1.4.-]	-	-	2.05396	0	-	-
K07727	desR; two-component system, NarL family, response regulator DesR	-	-	2.05375	0	-	-
K04028	E3.4.21.102, prc, ctpA ; carboxyl-terminal processing protease [EC:3.4.21.102]	1.17731	4.52e-08	-	-	0.876248	8.4e-12
K00111	uncharacterized protein	2.05224	2.99e-05	-	-	-	-
K00104	moxR; MoxR-like ATPase [EC:3.6.3.-]	2.05167	2.53e-12	-	-	-	-
K13461	NA	-	-	-	-	2.05105	0
K03822	recU; recombination protein U	2.05065	4.59e-13	-	-	-	-
K10110	glnH; glutamine transport system substrate-binding protein	-	-	2.05012	0	-	-
K00485	lysK; lysyl-tRNA synthetase, class I [EC:6.1.1.6]	2.05001	0	-	-	-	-
K07130	uncharacterized protein	2.04998	2.26e-11	-	-	-	-
K02068	E4.2.99.18; DNA-(apurinic or apyrimidinic site) lyase [EC:4.2.99.18]	-	-	2.04898	0	-	-
K01304	coaE; dephospho-CoA kinase [EC:2.7.1.24]	-	-	2.04895	0	-	-
K02668	fucU, FUOM; L-fucose mutarotase [EC:5.1.3.29]	-	-	-	-	2.04771	0
K00037	GST, gst; glutathione S-transferase [EC:2.5.1.18]	2.04683	0	-	-	-	-
K01813	E3.5.1.77; N-carbamoyl-D-amino-acid hydrolase [EC:3.5.1.77]	-	-	2.04623	0	-	-
K05836	ftsB; cell division protein FtsB	2.04541	6.8e-12	-	-	-	-
K15024	putative phosphotransacetylase [EC:2.3.1.8]	-	-	1.22843	1.89e-15	0.816608	0
K01838	hutG; N-formylglutamate deformylase [EC:3.5.1.68]	-	-	2.04305	0	-	-
K02667	fucR; DeoR family transcriptional regulator, L-fucose operon activator	-	-	-	-	2.04301	0
K03200	sorA; sorbose PTS system EIIC component	2.04072	1e-10	-	-	-	-
K00965	iaaM; tryptophan 2-monooxygenase [EC:1.13.12.3]	-	-	2.03966	1.11e-16	-	-
K00681	gapN; glyceraldehyde-3-phosphate dehydrogenase (NADP+) [EC:1.2.1.9]	-	-	-	-	2.03567	6.73e-07
K07284	uncharacterized protein involved in response to NO	-	-	2.03509	0	-	-
K09118	cmr4; CRISPR-associated protein Cmr4	1.17689	4.93e-06	-	-	0.857963	2.15e-11
K06041	kstD; 3-oxosteroid 1-dehydrogenase [EC:1.3.99.4]	-	-	-	-	2.0342	1.55e-14
K02779	two-component system, NtrC family, response regulator	-	-	2.03295	0	-	-
K05394	hypF; hydrogenase maturation protein HypF	2.03275	4.89e-13	-	-	-	-
K01185	GGTA1; N-acetyllactosaminide 3-alpha-galactosyltransferase [EC:2.4.1.87]	-	-	2.0322	1.08e-10	-	-
K10109	crtI; phytoene desaturase [EC:1.3.99.26 1.3.99.28 1.3.99.29 1.3.99.31]	-	-	2.03157	0	-	-
K01610	GNS; N-acetylglucosamine-6-sulfatase [EC:3.1.6.14]	-	-	2.02963	5.36e-09	-	-
K08095	emrK; multidrug resistance protein K	2.02874	1.52e-12	-	-	-	-
K09796	lptA; lipopolysaccharide export system protein LptA	-	-	-	-	2.028	3.33e-16
K13934	mdcE; malonate decarboxylase gamma subunit [EC:4.1.1.87]	-	-	2.02704	0	-	-
K08967	atzC; N-isopropylammelide isopropylaminohydrolase [EC:3.5.4.42]	-	-	-	-	2.02577	2.8e-06
K06996	queC; 7-cyano-7-deazaguanine synthase [EC:6.3.4.20]	2.02449	8.32e-12	-	-	-	-
K02099	csdA; cysteine sulfinate desulfinase [EC:4.4.1.-]	-	-	2.02347	0	-	-
K03981	ttdB; L(+)-tartrate dehydratase beta subunit [EC:4.2.1.32]	-	-	-	-	2.02299	0
K07695	rstA; two-component system, OmpR family, response regulator RstA	2.02246	4.4e-13	-	-	-	-
K01193	APRT, apt; adenine phosphoribosyltransferase [EC:2.4.2.7]	-	-	2.02109	6.36e-12	-	-
K03769	rho; transcription termination factor Rho	2.02034	1.89e-06	-	-	-	-
K09690	puuB, ordL; gamma-glutamylputrescine oxidase [EC:1.4.3.-]	-	-	-	-	2.01889	1.21e-11
K10820	RRM2; ribonucleoside-diphosphate reductase subunit M2 [EC:1.17.4.1]	2.01592	4.26e-14	-	-	-	-
K06606	spoIISA; stage II sporulation protein SA	2.01487	0	-	-	-	-
K02774	two-component system, LytTR family, response regulator	-	-	2.01389	0	-	-
K12139	ebgC; evolved beta-galactosidase subunit beta	-	-	1.52898	0	0.483724	0
K04024	PTR1; pteridine reductase [EC:1.5.1.33]	1.4447	5.47e-10	-	-	0.567391	3.01e-09
K02791	hemK, prmC, HEMK ; release factor glutamine methyltransferase [EC:2.1.1.297]	-	-	2.01198	0	-	-
K02825	ksgA; 16S rRNA (adenine1518-N6/adenine1519-N6)-dimethyltransferase [EC:2.1.1.182]	-	-	2.01181	0	-	-
K02773	two-component system, CitB family, sensor kinase [EC:2.7.13.3]	-	-	2.01176	0	-	-
K07706	narX; two-component system, NarL family, nitrate/nitrite sensor histidine kinase NarX [EC:2.7.13.3]	1.54313	2.3e-06	1.834	0	-1.36738	0.000463167
K13529	trpEG; anthranilate synthase [EC:4.1.3.27]	-	-	-	-	2.00788	0
K02236	NA	-	-	2.00705	0	-	-
K06726	spoIIIAH; stage III sporulation protein AH	-	-	2.007	0	-	-
K00041	malZ; alpha-glucosidase [EC:3.2.1.20]	-	-	2.00663	0	-	-
K03638	treR; LacI family transcriptional regulator, trehalose operon repressor	-	-	-	-	2.00238	0
K10041	aotJ; arginine/ornithine transport system substrate-binding protein	-	-	2.00235	0	-	-
K07028	uncharacterized protein	2.00204	1.78e-15	-	-	-	-
K00462	glpX; fructose-1,6-bisphosphatase II [EC:3.1.3.11]	1.99899	0	-	-	-	-
K06175	E3.4.21.100; pseudomonalisin [EC:3.4.21.100]	-	-	-	-	1.99852	0
K00297	PDHA, pdhA; pyruvate dehydrogenase E1 component alpha subunit [EC:1.2.4.1]	-	-	-	-	1.99515	4.15e-11
K02575	fusA, GFM, EFG ; elongation factor G	-	-	-	-	1.99451	8.99e-15
K06189	ettA; energy-dependent translational throttle protein EttA	-	-	-	-	1.994	0
K06181	STE24; STE24 endopeptidase [EC:3.4.24.84]	-	-	-	-	1.99312	0
K12146	hyfF; hydrogenase-4 component F [EC:1.-.-.-]	-	-	1.52507	0	0.46756	0
K01788	ureC; urease subunit alpha [EC:3.5.1.5]	-	-	1.98801	0	-	-
K00005	rpoE; RNA polymerase sigma-70 factor, ECF subfamily	-	-	1.98777	3.51e-13	-	-
K01894	NA	-	-	-	-	1.98683	0
K00493	mnhD, mrpD; multicomponent Na+:H+ antiporter subunit D	1.98665	0	-	-	-	-
K03587	cheV; two-component system, chemotaxis family, chemotaxis protein CheV	-	-	-	-	1.98633	6.44e-09
K00365	bfr; bacterioferritin [EC:1.16.3.1]	1.98615	0	-	-	-	-
K01595	acpD, azoR; FMN-dependent NADH-azoreductase [EC:1.7.1.17]	-	-	-	-	1.98604	6.89e-11
K01243	aspC, aspS; nondiscriminating aspartyl-tRNA synthetase [EC:6.1.1.23]	-	-	1.98549	3.13e-09	-	-
K00622	murB; UDP-N-acetylmuramate dehydrogenase [EC:1.3.1.98]	1.98532	0	-	-	-	-
K02768	wecC; UDP-N-acetyl-D-mannosaminuronic acid dehydrogenase [EC:1.1.1.336]	-	-	1.98462	0	-	-
K00691	feaB; phenylacetaldehyde dehydrogenase [EC:1.2.1.39]	-	-	1.98238	0	-	-
K01051	mnmA, trmU; tRNA-uridine 2-sulfurtransferase [EC:2.8.1.13]	-	-	1.98236	0	-	-
K10543	HAO; (S)-2-hydroxy-acid oxidase [EC:1.1.3.15]	1.9823	8.07e-14	-	-	-	-
K05971	mhpR; IclR family transcriptional regulator, mhp operon transcriptional activator	1.46237	0	-	-	0.519445	3.46e-10
K13669	gumE; putative polymerase	1.9809	4.59e-13	-	-	-	-
K01224	folP; dihydropteroate synthase [EC:2.5.1.15]	-	-	1.98081	0	-	-
K09981	uncharacterized protein	1.97985	0	-	-	-	-
K13592	chpT; histidine phosphotransferase ChpT	1.97981	0	-	-	-	-
K13929	mdcR; LysR family transcriptional regulator, malonate utilization transcriptional regulator	-	-	1.97968	0	-	-
K13931	mdcB; triphosphoribosyl-dephospho-CoA synthase [EC:2.4.2.52]	-	-	1.97958	0	-	-
K13932	mdcC; malonate decarboxylase delta subunit	-	-	1.97958	0	-	-
K13622	ntrY; two-component system, NtrC family, nitrogen regulation sensor histidine kinase NtrY [EC:2.7.13.3]	1.97786	0	-	-	-	-
K06891	sspJ; small acid-soluble spore protein J (minor)	1.97783	1.19e-07	-	-	-	-
K13378	lgt, umpA; phosphatidylglycerol---prolipoprotein diacylglyceryl transferase [EC:2.5.1.145]	-	-	1.97758	1.25e-12	-	-
K14660	nodE; nodulation protein E [EC:2.3.1.-]	1.97555	0	-	-	-	-
K06929	PSMD10; 26S proteasome non-ATPase regulatory subunit 10	1.97443	4.67e-08	-	-	-	-
K10553	xylG; D-xylose transport system ATP-binding protein [EC:7.5.2.10]	1.97325	0	-	-	-	-
K00101	lrp; Lrp/AsnC family transcriptional regulator, leucine-responsive regulatory protein	1.97305	2.3e-09	-	-	-	-
K11357	cupin 2 domain-containing protein	1.97172	0	-	-	-	-
K10552	xylH; D-xylose transport system permease protein	1.97151	0	-	-	-	-
K13582	pafC; proteasome accessory factor C	1.9711	0	-	-	-	-
K13503	wspE; two-component system, chemotaxis family, sensor histidine kinase and response regulator WspE	1.97046	0	-	-	-	-
K00808	ACADS, bcd; butyryl-CoA dehydrogenase [EC:1.3.8.1]	1.96983	0	-	-	-	-
K13772	fadB; enoyl-CoA hydratase [EC:4.2.1.17]	1.96887	0	-	-	-	-
K13623	ntrX; two-component system, NtrC family, nitrogen regulation response regulator NtrX	1.96867	0	-	-	-	-
K09740	natA; sodium transport system ATP-binding protein [EC:7.2.2.4]	1.96826	0	-	-	-	-
K10565	lsrD; AI-2 transport system permease protein	1.96764	0	-	-	-	-
K13786	atuF; geranyl-CoA carboxylase alpha subunit [EC:6.4.1.5]	1.967	0	-	-	-	-
K00183	psd, PISD; phosphatidylserine decarboxylase [EC:4.1.1.65]	1.96667	0	-	-	-	-
K13015	wbqL; O-antigen biosynthesis protein WbqL	1.96663	0	-	-	-	-
K00598	HSD17B1; 17beta-estradiol 17-dehydrogenase [EC:1.1.1.62]	1.96501	1.36e-13	-	-	-	-
K08323	E2.7.11.1; non-specific serine/threonine protein kinase [EC:2.7.11.1]	-	-	1.96417	1.11e-16	-	-
K14661	nodF; nodulation protein F [EC:2.3.1.-]	1.96291	0	-	-	-	-
K02001	leuA, IMS; 2-isopropylmalate synthase [EC:2.3.3.13]	1.96263	2.58e-09	-	-	-	-
K10191	, msmF; fructooligosaccharide transport system permease protein	1.96241	0	-	-	-	-
K02597	flgB; flagellar basal-body rod protein FlgB	1.96224	0	-	-	-	-
K00607	mvaA; hydroxymethylglutaryl-CoA reductase [EC:1.1.1.88]	1.96219	0	-	-	-	-
K04034	mukE; chromosome partition protein MukE	1.96179	0	-	-	-	-
K14658	nodA; nodulation protein A [EC:2.3.1.-]	1.96166	0	-	-	-	-
K03396	lspA; signal peptidase II [EC:3.4.23.36]	1.96156	0	-	-	-	-
K14659	nodB; chitooligosaccharide deacetylase [EC:3.5.1.-]	1.96108	0	-	-	-	-
K14666	nodC; N-acetylglucosaminyltransferase [EC:2.4.1.-]	1.96093	0	-	-	-	-
K02595	flbD; flagellar protein FlbD	1.96048	0	-	-	-	-
K01593	sph; sphingomyelin phosphodiesterase [EC:3.1.4.12]	1.96044	0	-	-	-	-
K07499	recT; recombination protein RecT	1.95989	0	-	-	-	-
K11105	phnU; 2-aminoethylphosphonate transport system permease protein	1.95925	4.21e-14	-	-	-	-
K08692	yopT; YopT peptidase [EC:3.4.22.-]	1.95921	0	-	-	-	-
K14645	serine protease [EC:3.4.21.-]	-	-	-	-	1.95884	0
K10710	saeS; two-component system, OmpR family, sensor histidine kinase SaeS [EC:2.7.13.3]	1.49636	4.58e-07	-	-	0.462269	1.28e-09
K00805	frdC; fumarate reductase subunit C	1.14975	0.000268179	2.18499	0	-1.37721	3.2e-05
K01616	E3.1.11.2, xthA; exodeoxyribonuclease III [EC:3.1.11.2]	1.95739	1.46e-12	-	-	-	-
K14286	AGXT2L1, ETNPPL; ethanolamine-phosphate phospho-lyase [EC:4.2.3.2]	1.95718	0	-	-	-	-
K14067	mtkA; malate-CoA ligase subunit beta [EC:6.2.1.9]	1.95712	0	-	-	-	-
K06199	cobH-cbiC; precorrin-8X/cobalt-precorrin-8 methylmutase [EC:5.4.99.61 5.4.99.60]	-	-	-	-	1.95702	2.53e-10
K09700	RETSAT; all-trans-retinol 13,14-reductase [EC:1.3.99.23]	1.95683	0	-	-	-	-
K07453	fimC; fimbrial chaperone protein	1.95671	0	-	-	-	-
K10856	ERCC2, XPD; DNA excision repair protein ERCC-2 [EC:3.6.4.12]	1.95651	0	-	-	-	-
K01318	DAK, TKFC; triose/dihydroxyacetone kinase / FAD-AMP lyase (cyclizing) [EC:2.7.1.28 2.7.1.29 4.6.1.15]	1.95608	0	-	-	-	-
K00309	E2.3.1.37, ALAS; 5-aminolevulinate synthase [EC:2.3.1.37]	1.95604	0	-	-	-	-
K06027	pvadh; polyvinyl alcohol dehydrogenase (cytochrome) [EC:1.1.2.6]	1.95586	0	-	-	-	-
K00544	iolG; myo-inositol 2-dehydrogenase / D-chiro-inositol 1-dehydrogenase [EC:1.1.1.18 1.1.1.369]	1.95585	0	-	-	-	-
K01674	cd, ma, nplT ; cyclomaltodextrinase / maltogenic alpha-amylase / neopullulanase [EC:3.2.1.54 3.2.1.133 3.2.1.135]	-	-	1.95568	1.05e-10	-	-
K02596	flgA; flagella basal body P-ring formation protein FlgA	1.95552	0	-	-	-	-
K01471	manC, cpsB; mannose-1-phosphate guanylyltransferase [EC:2.7.7.13]	1.95549	0	-	-	-	-
K08177	fimU; type IV fimbrial biogenesis protein FimU	-	-	1.95503	6.97e-13	-	-
K00476	radC; DNA repair protein RadC	1.95476	0	-	-	-	-
K10012	gltI, aatJ; glutamate/aspartate transport system substrate-binding protein	-	-	1.95392	0	-	-
K12421	dppF; dipeptide transport system ATP-binding protein	1.95378	6.21e-13	-	-	-	-
K02593	fdrA; FdrA protein	1.95355	0	-	-	-	-
K05340	csgC; curli production protein	-	-	1.95288	4.06e-12	-	-
K10011	artP; arginine transport system ATP-binding protein [EC:7.4.2.1]	-	-	1.95243	2.09e-14	-	-
K01130	fabH; 3-oxoacyl-[acyl-carrier-protein] synthase III [EC:2.3.1.180]	1.95153	2.21e-14	-	-	-	-
K03087	prpR; transcriptional regulator, propionate catabolism operon regulatory protein	-	-	1.95103	1.59e-12	-	-
K03855	helY; ATP-dependent RNA helicase HelY [EC:3.6.4.-]	1.95101	0	-	-	-	-
K01355	thrB; homoserine kinase [EC:2.7.1.39]	1.95	0	-	-	-	-
K13419	eryBIII, tylCIII, tylC3 ; NDP-4-keto-2,6-dideoxyhexose 3-C-methyltransferase [EC:2.1.1.-]	1.94831	1.18e-13	-	-	-	-
K11609	nupC; nucleoside transport protein	1.94653	6.21e-13	-	-	-	-
K07100	uncharacterized protein	1.94617	0	-	-	-	-
K08299	pcaK; MFS transporter, AAHS family, 4-hydroxybenzoate transporter	1.94525	0	-	-	-	-
K10027	hisQ; histidine transport system permease protein	1.01891	0.0293392	-	-	0.925998	8.31e-09
K00467	ubiD; 4-hydroxy-3-polyprenylbenzoate decarboxylase [EC:4.1.1.98]	1.94462	8.77e-11	-	-	-	-
K00862	PRODH, fadM, putB ; proline dehydrogenase [EC:1.5.5.2]	1.9438	0	-	-	-	-
K10948	acfA; accessory colonization factor AcfA	-	-	-	-	1.9434	0
K00368	pal; peptidoglycan-associated lipoprotein	-	-	-	-	1.94301	0
[truncated: 3,657 more rows]

## Sheet: Table S4
Table S4. Enrichment analyses of KEGG pathways in specialists and generalists using linear discriminant analysis (LDA) effect size method (LDA > 0 : enriched in specialists; LDA < 0 : enriched in generalists)
									Read counts
								Specialist/Generalist:		Specialist	Specialist	Specialist	Specialist	Specialist	Specialist	Specialist	Specialist	Specialist	Specialist	Specialist	Specialist	Specialist	Specialist	Specialist	Specialist	Specialist	Specialist	Specialist	Specialist	Specialist	Specialist	Specialist	Specialist	Specialist	Specialist	Specialist	Specialist	Specialist	Specialist	Specialist	Specialist	Specialist	Specialist	Specialist	Specialist	Specialist	Specialist	Specialist	Specialist
			LDA						Dietary type:	Araceae-feeding	Araceae-feeding	Araceae-feeding	Araceae-feeding	Araceae-feeding	Araceae-feeding	Araceae-feeding	Araceae-feeding	Araceae-feeding	Araceae-feeding	Araceae-feeding	Araceae-feeding	Araceae-feeding	Araceae-feeding	Araceae-feeding	Araceae-feeding	Araceae-feeding	Araceae-feeding	Araceae-feeding	Araceae-feeding	Araceae-feeding	Araceae-feeding	Araceae-feeding	Araceae-feeding	Araceae-feeding	Araceae-feeding	Araceae-feeding	Araceae-feeding	Mycophagous	Mycophagous	Mycophagous	Mycophagous	Mycophagous	Mycophagous	Mycophagous	Mycophagous	Mycophagous	Mycophagous	Mycophagous	Mycophagous
KEGG pathway			Araceae-feeding vs. generalist		Mycophagous fly vs. generalist		Cactophilic fly vs. generalist		Species:	C. alocasiae	C. alocasiae	C. alocasiae	C. alocasiae	C. alocasiae	C. alocasiae	C. alocasiae	C. alocasiae	C. alocasiae	C. alocasiae	C. alocasiae	C. alocasiae	C. alocasiae	C. alocasiae	C. alocasiae	C. alocasiae	C. xenalocasiae	C. xenalocasiae	C. xenalocasiae	C. xenalocasiae	C. xenalocasiae	C. xenalocasiae	C. xenalocasiae	C. xenalocasiae	C. xenalocasiae	C. xenalocasiae	C. xenalocasiae	C. xenalocasiae	D. falleni	D. falleni	D. falleni	D. falleni	D. falleni	D. falleni	D. falleni	D. falleni	D. falleni	D. falleni	D. falleni	D. falleni
Level 1	Level 2	Level 3	Score	P	Score	P	Score	P	Community ID:	AOAM2013	AOAM2014	AOAF2014	AOAF2013	CFAM2013	CFAF2013	CFAM2015	CFAF2015	CFAM2014	CFAF2014	AOAM2015	AOAF2015	AOAM2016	AOAF2016	CFAM2016	CFAF2016	AOXM2013	AOXF2013	CFXM2013	CFXF2013	AOXM2014	CFXM2015	AOXF2014	CFXM2014	CFXF2014	AOXM2015	AOXM2016	AOXF2016	CfF1	CfF10	CfF2	CfF3	CfF4	CfF5	CfF6	CfF7	CfF8	CfF9	CfM1	CfM10
Cellular Processes			4.18631	1.16014e-10	3.82659	0	4.16284	0		746788	240994	204400	1000452	497932	267428	2439030	549276	459860	1061310	641730	804049	383767	570541	234208	465154	645602	481338	357872	874063	930873	4283699	388654	1051119	944444	731049	519341	340212	2703289	1438863	113512	1319885	1270664	1166186	712382	633445	1551220	1659758	712748	593740
Cellular Processes	Cell Growth and Death		-	-	-3.42805	0	-3.32115	0		190716	42796	49869	254149	67583	38172	406304	101811	63679	164635	129956	124205	74660	124891	42572	45913	74588	96082	54993	160267	110199	500891	78581	165035	125643	98912	91233	46056	252517	110318	14985	123013	86990	77914	70347	70953	102821	114711	62746	88147
Cellular Processes	Cell Growth and Death	Apoptosis	-	-	-2.44244	0	-2.39798	0		16003	3235	4283	21676	3437	2422	21508	6802	4108	12981	7805	7165	5101	9850	1808	1764	5985	7164	4007	12960	9819	18892	6253	11626	9060	4414	5364	2214	5	764	128	3686	304	616	1583	360	355	2718	167	826
Cellular Processes	Cell Growth and Death	Cell cycle - Caulobacter	-	-	-3.32099	0	-3.2377	0		135242	33330	35396	179766	56358	29675	330553	82812	54548	127412	103507	97996	58155	92508	36689	40030	60868	71488	43574	118765	87150	401646	57878	131650	98583	81500	70673	37531	227584	108592	14253	117510	86295	76632	67769	70177	102059	109235	56848	85578
Cellular Processes	Cell Growth and Death	Meiosis - yeast	2.3263	7.77156e-16	-	-	1.95605	0		23655	3513	6054	31456	4659	3676	35844	6933	2485	13586	11500	13112	6800	13523	2487	2465	3425	10408	4123	16784	6324	62899	8591	12197	10920	9492	10036	4238	24926	203	476	888	101	52	305	204	58	52	5564	924
Cellular Processes	Cell Growth and Death	p53 signaling pathway	-	-	-2.37463	0	-2.3063	0		15816	2718	4136	21251	3129	2399	18399	5264	2538	10656	7144	5932	4604	9010	1588	1654	4310	7022	3289	11758	6906	17454	5859	9562	7080	3506	5160	2073	2	759	128	929	290	614	690	212	349	2706	167	819
Cellular Processes	Cell Motility		3.8642	4.78879e-10	3.93816	0	4.00397	0		521290	184720	144901	698529	410980	218433	1879372	425160	364781	840057	463093	635360	290343	417719	168692	403491	532017	365299	284884	669645	767064	3540396	290826	807938	762595	589451	397422	276269	2288998	1268223	91903	1130942	1125742	1039264	602760	515942	1384457	1467663	612431	456570
Cellular Processes	Cell Motility	Bacterial chemotaxis	3.16989	1.45746e-08	3.24628	0	3.28491	0		83409	36789	24146	112923	81526	30929	341640	80295	77900	167252	87942	106764	54088	72052	37640	91376	116547	65513	56837	125313	161547	582219	52807	162000	152430	99551	66316	42943	379193	274689	15026	252457	244302	233653	114509	112443	307616	336983	103899	72693
Cellular Processes	Cell Motility	Bacterial motility proteins	3.64739	8.01043e-11	3.72538	0	3.80227	0		265453	96137	74569	357119	211821	116184	998580	215690	191933	444303	238339	349706	148193	216696	83938	213328	286166	187391	149986	353784	418134	2006502	151106	429535	414120	327037	214667	149624	1283499	653664	45293	584783	579936	544161	323726	260283	719356	784564	337234	225166
Cellular Processes	Cell Motility	Cytoskeleton proteins	-2.53162	3.39975e-08	-2.76906	0	-2.61868	4.44089e-15		45306	13857	11993	59478	30148	10998	146188	38834	26674	55235	40837	43241	24512	35160	15779	14327	29515	28983	20049	46795	42613	194027	22478	55478	45629	39109	28867	16093	114789	37954	6560	40664	31523	26925	22860	24924	35615	41271	28159	34782
Cellular Processes	Cell Motility	Flagellar assembly	3.23967	9.86482e-10	3.33869	0	3.34908	0		127122	37937	34193	169009	87485	60322	392964	90341	68274	173267	95975	135649	63550	93811	31335	84460	99789	83412	58012	143753	144770	757648	64435	160925	150416	123754	87572	67609	511517	301916	25024	253038	269981	234525	141665	118292	321870	304845	143139	123929
Cellular Processes	Transport and Catabolism		-	-	2.21203	0.000114265	2.72503	0		34782	13478	9630	47774	19369	10823	153354	22305	31400	56618	48681	44484	18764	27931	22944	15750	38997	19957	17995	44151	53610	242412	19247	78146	56206	42686	30686	17887	161774	60322	6624	65930	57932	49008	39275	46550	63942	77384	37571	49023
Cellular Processes	Transport and Catabolism	Endocytosis	-	-	-	-	1.24498	0		0	0	0	0	0	0	0	0	0	0	0	0	0	0	0	0	0	0	0	0	0	0	0	0	0	0	0	0	0	0	0	7	0	0	0	0	0	0	0	0
Cellular Processes	Transport and Catabolism	Lysosome	1.83091	0.000316511	2.4138	0	2.48092	0		184	1904	48	470	689	989	35588	602	5901	3593	13635	6484	2215	1255	8860	134	4514	128	1080	1496	4385	44269	305	15225	5365	7551	5552	3408	39619	3162	1914	5868	2764	145	5093	12874	91	362	7646	12729
Cellular Processes	Transport and Catabolism	Peroxisome	-2.39686	1.67417e-05	-2.1377	1.26082e-06	2.1156	0.000351583		34598	11574	9582	47304	18680	9834	117766	21703	25499	53025	35046	38000	16549	26676	14084	15616	34483	19829	16915	42655	49225	198143	18942	62921	50841	35135	25134	14479	122155	57160	4710	60055	55168	48863	34182	33676	63851	77022	29925	36294
Environmental Information Processing			4.45097	3.62256e-11	4.2973	0	-	-		5641626	1221217	1481212	7557400	1920860	1560224	9901377	2337549	1755596	5258513	3241635	3053610	1964756	3490775	946614	2403511	2528978	2843169	1734169	4975017	3819064	12946765	2431653	5120774	4058931	2350536	2473138	1548213	7531530	8878296	621741	8085800	8798560	7335846	3502016	4082259	10258874	9028226	2302260	3655087
Environmental Information Processing	Membrane Transport		4.36087	4.24e-11	4.16435	0	-	-		5182313	1074646	1353086	6928959	1693354	1367285	8546171	2056902	1461641	4591260	2862939	2595146	1757891	3143644	817974	2093145	2108286	2583236	1516013	4433309	3194659	10635754	2190081	4402554	3452748	1945750	2169140	1327266	6037332	7771340	548656	7034479	7741006	6394919	2959548	3548947	8996348	7708830	1903789	3206385
Environmental Information Processing	Membrane Transport	ABC transporters	3.97344	1.33404e-11	3.71221	0	-	-		1506249	307668	393542	2012694	494816	380476	2348959	591440	407899	1309145	806668	688437	510118	905348	228535	615564	589512	750808	425081	1274153	878973	2615821	630566	1233890	965915	482770	596393	356956	1242433	2207335	123208	1980545	2378743	1951660	799365	1064515	2756113	2337164	400380	822615
Environmental Information Processing	Membrane Transport	Bacterial secretion system	-	-	-3.62564	0	-3.52041	0		258319	63410	70035	350719	83309	72591	551552	119926	103323	271225	172720	186199	93171	169830	52237	111537	150406	128247	89981	252675	231224	869716	115864	289031	229085	160010	132924	80545	438996	338616	20201	325724	377821	316866	165193	188448	441000	390919	107971	128146
Environmental Information Processing	Membrane Transport	Phosphotransferase system (PTS)	-	-	3.42883	0	-	-		45881	10894	10491	61247	11054	43100	70849	15946	24311	66360	22299	26237	11348	27548	4692	95405	35606	20728	26034	44451	57951	107335	25191	60038	44791	29707	20696	35957	405981	531768	57644	461779	350528	299137	187352	158665	423942	317184	164351	244663
Environmental Information Processing	Membrane Transport	Secretion system	-	-	-3.11232	1.25293e-09	-2.69273	0.00140892		492464	128963	133682	665233	207370	171928	1179130	253964	219703	567520	338498	404299	194093	338359	101791	256748	322609	266892	191444	510800	499198	2039992	233629	581152	493824	355828	281640	190599	1152062	821210	50101	790747	861426	739926	424157	403496	1016995	957167	296904	308228
Environmental Information Processing	Membrane Transport	Transporters	4.26357	5.46119e-13	4.08914	0	-	-		2879400	563711	745336	3839066	896805	699190	4395681	1075626	706405	2377010	1522754	1289974	949161	1702559	430719	1013891	1010153	1416561	783473	2351230	1527313	5002890	1184831	2238443	1719133	917435	1137487	663209	2797860	3872411	297502	3475684	3772488	3087330	1383481	1733823	4358298	3706396	934183	1702733
Environmental Information Processing	Signal Transduction		-	-	3.66993	0	3.62939	0		425209	136815	119016	582377	213857	179856	1233961	259558	274071	626214	345326	415944	191246	319792	117156	298524	398255	242543	205081	507425	590012	2093801	225452	670187	567626	366945	277064	203208	1349892	1049391	67052	983022	1002182	895757	515545	500168	1202211	1250029	362050	418266
Environmental Information Processing	Signal Transduction	Calcium signaling pathway	-	-	-	-	-	-		0	0	0	0	0	0	0	0	0	0	0	0	0	0	0	0	0	0	0	0	0	0	0	0	0	0	0	0	0	0	0	0	0	0	0	0	0	0	0	0
Environmental Information Processing	Signal Transduction	MAPK signaling pathway - yeast	-	-	2.09844	0	2.10475	1.11022e-16		8761	2586	2256	11685	4042	1299	27195	5485	4812	8846	8979	6793	4339	6043	4052	4618	4229	4730	2900	7792	5898	30239	3703	10762	7388	5555	5408	2451	29635	16894	2703	14515	8052	7921	7928	8956	10479	10038	8591	12098
Environmental Information Processing	Signal Transduction	Notch signaling pathway	-	-	-	-	-	-		0	0	0	0	0	0	0	0	0	0	0	0	0	0	0	0	0	0	0	0	0	0	0	0	0	0	0	0	0	0	0	0	0	0	0	0	0	0	0	0
Environmental Information Processing	Signal Transduction	Phosphatidylinositol signaling system	-2.44972	3.06644e-13	-2.36285	0	-2.31141	0		21608	6055	5721	28895	9712	6658	65329	15910	11368	23597	19045	20548	10354	16401	6714	8382	11840	11575	8151	20607	17070	87442	9882	26104	19451	17652	13746	8512	58441	32645	3891	35007	30508	24978	21941	20645	34499	33027	14661	24382
Environmental Information Processing	Signal Transduction	Two-component system	-	-	3.67216	0	3.63684	0		394840	128174	111039	541797	200103	171899	1141437	238163	257891	593771	317302	388603	176553	297348	106390	285524	382186	226238	194030	479026	567044	1976120	211867	633321	540787	343738	257910	192245	1261816	999852	60458	933500	963622	862858	485676	470567	1157233	1206964	338798	381786
Environmental Information Processing	Signal Transduction	Wnt signaling pathway	-	-	-	-	-	-		0	0	0	0	0	0	0	0	0	0	0	0	0	0	0	0	0	0	0	0	0	0	0	0	0	0	0	0	0	0	0	0	0	0	0	0	0	0	0	0
Environmental Information Processing	Signaling Molecules and Interaction		-	-	2.96348	0	2.74577	0		34104	9756	9110	46064	13649	13083	121245	21089	19884	41039	33370	42520	15619	27339	11484	11842	22437	17390	13075	34283	34393	217210	16120	48033	38557	37841	26934	17739	144306	57565	6033	68299	55372	45170	26923	33144	60315	69367	36421	30436
Environmental Information Processing	Signaling Molecules and Interaction	Bacterial toxins	-	-	2.42948	0	2.45046	0		17522	4342	4432	23020	8788	7755	58332	11690	8149	18269	15522	19764	8424	13837	4985	6438	7592	9551	5811	15329	11110	98106	7695	19316	15480	17466	13229	9604	72770	27901	4137	33369	17470	16297	12048	13086	19778	30736	19923	17796
Environmental Information Processing	Signaling Molecules and Interaction	Cellular antigens	-	-	-	-	2.46138	0		12208	3957	3417	16935	3418	2972	53589	6496	8494	14848	15111	19565	5517	9822	5838	3252	9334	5610	4490	13223	14820	110684	5655	18548	16265	17387	11019	5684	64654	15896	933	17915	22513	17069	7819	11114	24045	22892	14297	6434
Environmental Information Processing	Signaling Molecules and Interaction	Glycan bindng proteins	-	-	-	-	-	-		0	0	0	0	0	0	0	0	0	0	0	0	0	0	0	0	0	0	0	0	0	0	0	0	0	0	0	0	0	0	0	0	0	0	0	0	0	0	0	0
Environmental Information Processing	Signaling Molecules and Interaction	Ion channels	-	-	-	-	-	-		4374	1457	1261	6109	1443	2356	9324	2903	3241	7922	2737	3191	1678	3680	661	2152	5511	2229	2774	5731	8463	8420	2770	10169	6812	2988	2686	2451	6882	13768	963	17015	15389	11804	7056	8944	16492	15739	2201	6206
Environmental Information Processing	Signaling Molecules and Interaction	Neuroactive ligand-receptor interaction	-	-	-	-	-	-		0	0	0	0	0	0	0	0	0	0	0	0	0	0	0	0	0	0	0	0	0	0	0	0	0	0	0	0	0	0	0	0	0	0	0	0	0	0	0	0
Genetic Information Processing			-4.58516	1.80966e-14	-4.44979	0	-4.39571	8.21787e-13		2933314	957731	785355	3913708	1742978	1034258	10319071	2389697	1970765	3881254	2982717	3093852	1566931	2307093	1174811	1598333	2184865	1753974	1359601	3164817	3111821	14288828	1486059	4263462	3288927	2811096	2045500	1335091	9887216	5789456	587320	5928671	5333242	4484114	3198710	3317226	6163489	5832375	2530168	3546969
Genetic Information Processing	Folding, Sorting and Degradation		-3.78447	1.66533e-15	-3.6996	0	-3.56804	7.32747e-15		397065	132710	108202	535888	215847	147975	1435560	319382	277208	539262	414413	451751	209692	318633	161228	235557	311814	227657	183718	438179	453647	2121178	200914	602428	472640	407097	285991	189594	1380260	785239	69811	782886	753323	647053	447752	459234	883882	847572	341475	451040
Genetic Information Processing	Folding, Sorting and Degradation	Chaperones and folding catalysts	-3.35167	1.41331e-13	-3.2419	0	-	-		182342	58660	49769	246805	89278	68518	647345	134521	120046	237926	185068	210553	91068	143835	69820	107981	137859	101259	81309	199174	205386	1034798	91123	270720	214652	191513	134031	88391	656547	340711	29054	342034	323543	283585	197525	199792	385376	373229	159576	181589
Genetic Information Processing	Folding, Sorting and Degradation	Proteasome	-2.15499	7.0559e-09	-2.24671	0	-2.09926	1.22172e-11		4575	1752	1261	6163	3621	1554	19389	4889	3902	6922	5600	5620	2990	3941	2471	2657	4094	2999	2368	5492	5591	25997	2559	8133	6635	5237	3569	2211	14659	6431	548	6259	7741	6497	4157	5758	8932	8408	2998	3970
Genetic Information Processing	Folding, Sorting and Degradation	Protein export	-3.37999	1.77636e-15	-3.29909	0	-3.23678	0		65973	26040	17927	88252	47705	25230	300787	73036	59137	103826	84940	91189	43170	59205	35700	43575	59452	41959	36265	78171	83306	410689	35515	117132	87588	84625	55049	35883	300106	156629	17664	161539	139513	116144	90908	95536	160433	145495	75395	111176
Genetic Information Processing	Folding, Sorting and Degradation	Protein processing in endoplasmic reticulum	-	-	-	-	-	-		17008	4326	4373	22508	7966	3420	46732	9788	7214	15654	15348	12232	7763	11120	6633	4362	7201	9398	5290	14684	10086	58327	7334	17638	12832	10429	9541	4756	36327	13066	2371	9922	7887	7257	6384	8636	9392	11452	9509	12731
Genetic Information Processing	Folding, Sorting and Degradation	RNA degradation	-2.97414	2.60514e-12	-	-	-	-		78517	24768	21096	105448	39938	24851	274473	58682	49758	97391	81172	83889	40027	60722	32267	37690	53797	43939	33173	81607	78677	395636	38007	111274	84884	75276	55283	33886	260792	125891	13505	125876	115787	98711	74621	80538	134709	130272	63264	83661
Genetic Information Processing	Folding, Sorting and Degradation	Sulfur relay system	-2.53245	2.80396e-11	-2.34584	1.36106e-09	-2.43649	1.11022e-16		48575	16819	13673	66405	26983	23527	146479	38384	35976	74995	42152	47945	24619	39501	14311	37681	46917	27967	24538	57612	67142	195273	25826	74209	63418	39745	28410	23827	111662	136209	6611	131319	150940	128372	70723	65834	176134	170367	30562	55683
Genetic Information Processing	Folding, Sorting and Degradation	Ubiquitin system	-	-	-	-	0			75	345	103	307	356	875	355	82	1175	2548	133	323	55	309	26	1611	2494	136	775	1439	3459	458	550	3322	2631	272	108	640	167	6302	58	5937	7912	6487	3434	3140	8906	8349	171	2230
Genetic Information Processing	Replication and Repair		-4.23479	1.52101e-14	-4.10144	0	-4.02875	6.3427e-13		1196503	406801	321055	1595574	743780	417198	4474104	1040943	861529	1639990	1282131	1343263	667663	969613	511876	659353	926063	726541	575637	1315868	1316388	6178922	615785	1813383	1394000	1225909	870930	559941	4318021	2377657	254637	2465860	2160731	1815901	1367760	1395152	2498008	2350488	1094295	1554834
Genetic Information Processing	Replication and Repair	Base excision repair	-2.94752	1.89099e-11	-2.82552	0	-	-		89944	24595	23849	120462	40528	27467	266686	56799	47446	104792	77930	84684	40160	65184	27610	39706	55052	48115	34763	89139	80475	405674	42383	117313	88870	75920	57651	35342	265805	140824	14154	142621	130992	109133	71892	81079	150459	140020	67009	91294
Genetic Information Processing	Replication and Repair	Chromosome	-3.17063	3.44169e-14	-2.69381	2.22045e-16	-	-		218830	75905	59326	292778	139516	81862	846444	195918	159272	307665	231675	268117	124376	182559	90074	128159	178093	135419	107829	247843	258749	1281127	113842	337175	270728	243852	168712	110859	879368	469527	45762	469011	448999	374391	258487	270555	516965	483407	220000	269443
Genetic Information Processing	Replication and Repair	DNA repair and recombination proteins	-3.73126	1.77636e-15	-3.53088	0	-3.47989	1.05294e-12		376266	128599	101134	502584	233168	137147	1426668	322619	275156	527077	405863	434120	208346	305672	160845	217816	302118	227769	184590	420485	429902	2044708	196298	584994	453143	399324	279582	182732	1442232	816109	83614	838929	757901	631113	452293	464922	871432	809034	367890	513455
Genetic Information Processing	Replication and Repair	DNA replication	-3.32983	2.10942e-15	-3.22719	0	-3.17656	0		66680	26653	17980	88608	49967	25176	301645	73784	61238	104363	87141	86459	44065	59602	37373	42435	60244	43450	37548	78815	83493	375473	36653	118627	87357	80748	54416	35597	283511	160433	18880	172779	138180	117398	100249	98923	160442	155362	72044	117424
Genetic Information Processing	Replication and Repair	DNA replication proteins	-3.48551	2.33147e-15	-3.36308	0	-3.30277	4.44089e-16		119429	48389	32415	158961	90706	48332	540463	130938	110616	189824	154547	155291	78931	106843	66131	80374	112204	78950	68745	144137	156184	687957	66446	215971	161555	145310	98717	66609	515462	287639	34127	305524	245956	210938	180469	177527	288383	274555	130672	208300
Genetic Information Processing	Replication and Repair	Homologous recombination	-3.4464	1.52101e-14	-3.35635	0	-3.2844	1.1624e-13		91336	37652	24778	121341	72727	35737	431724	103718	86877	147683	122711	124968	61994	82681	52861	63286	86786	61286	53151	111705	120549	565324	51266	165418	125886	117677	77003	50714	411632	224194	24874	241991	199173	170142	138407	135866	232991	221532	103023	153503
Genetic Information Processing	Replication and Repair	Mismatch repair	-3.1453	2.84506e-12	-3.08758	0	-3.03486	7.12763e-14		113070	37218	29967	149802	70289	36366	403247	97438	76694	144057	119157	114926	63012	89233	48778	57613	77461	68780	51063	117511	108644	501532	56286	154982	117535	102618	76300	47926	349023	198979	22428	210261	176194	148188	117925	117516	204180	189646	89457	133652
Genetic Information Processing	Replication and Repair	Non-homologous end-joining	2.67218	0	1.84158	0	1.93046	0		47213	7581	12270	63301	9341	7253	52719	10946	6581	32505	20260	16937	12504	25683	4305	4696	12698	21116	9773	35692	20089	68385	18024	31432	23777	10474	16442	6744	12514	1069	507	1401	610	708	651	303	477	2837	3255	4197
Genetic Information Processing	Replication and Repair	Nucleotide excision repair	-2.70073	7.34431e-06	-2.80631	0	-2.7488	2.84783e-12		73735	20209	19336	97737	37538	17858	204508	48783	37649	82024	62847	57761	34275	52156	23899	25268	41407	41656	28175	70541	58303	248742	34587	87471	65149	49986	42107	23418	158474	78883	10291	83343	62726	53890	47387	48461	72679	74095	40945	63566
Genetic Information Processing	Transcription		3.38368	7.54098e-10	3.47692	0	3.14956	8.79963e-13		648602	171409	171511	866529	307261	227709	1583429	359758	297791	726220	487565	462403	275702	438965	176539	300181	396584	362503	247175	634901	572199	2129379	305941	767971	595072	396300	353322	245482	1416985	1176560	98460	1129697	1154161	949450	541325	602099	1315283	1229560	393662	581439
Genetic Information Processing	Transcription	Basal transcription factors	-	-	1.49658	0	1.15538	5.41726e-09		11	14	6	23	146	5	34	7	177	620	7	12	3	25	1	0	349	15	138	183	344	69	107	642	385	22	0	2	7	4	7	73	11	6	0	44	10	3	0	1190
Genetic Information Processing	Transcription	RNA polymerase	-2.66649	1.49325e-13	-2.55063	0	-2.54058	1.11022e-16		19006	6908	5045	25063	13971	6212	79098	20039	15118	27653	21935	23614	11865	16430	8928	10666	15255	12401	10178	21426	21269	105302	10300	29228	22741	21987	14733	9086	80145	40058	5149	45230	31065	26331	24086	21629	35968	34388	21103	29101
Genetic Information Processing	Transcription	Transcription factors	3.50131	1.65826e-08	3.5912	0	-	-		473527	113537	124659	633564	193660	179972	968289	218899	182266	495213	305259	289940	179294	303914	99317	221453	261077	253168	168573	446844	387481	1322490	218320	502344	398402	240505	232329	175815	893089	942547	70282	881724	955196	770415	400433	443359	1081157	957857	267272	414457
Genetic Information Processing	Transcription	Transcription machinery	-	-	-	-	-	-		156058	50950	41801	207879	99484	41520	536008	120813	100230	202734	160364	148837	84540	118596	68293	68062	119903	96919	68286	166448	163105	701518	77214	235757	173544	133786	106260	60579	443744	193951	23022	202670	167889	152698	116806	137067	198148	237312	105287	136691
Genetic Information Processing	Translation		-4.21403	6.63913e-14	-4.12768	0	-4.05665	3.83471e-13		691144	246811	184587	915717	476090	241376	2825978	669614	534237	975782	798608	836435	413874	579882	325168	403242	550404	437273	353071	775869	769587	3859349	363419	1079680	827215	781790	535257	340074	2771950	1450000	164412	1550228	1265027	1071710	841873	860741	1466316	1404755	700736	959656
Genetic Information Processing	Translation	Aminoacyl-tRNA biosynthesis	-3.62964	1.13454e-12	-3.64192	0	-3.59018	0		183804	56776	48450	243378	108192	49311	606860	157854	113929	221882	178153	176744	98352	142160	68775	78297	115503	108616	79174	184391	160031	734853	88708	231106	174928	156670	115158	66808	501813	261135	33818	285586	205936	177206	156525	148025	237981	245934	130610	193525
Genetic Information Processing	Translation	Ribosome	-3.92973	1.22014e-13	-3.87333	0	-3.80992	1.22125e-15		254744	95775	67755	336116	187278	86305	1115857	267357	213567	370358	320824	318207	161870	218816	136303	146292	208172	164973	135436	289612	286002	1433985	135967	418043	310487	301566	203676	127044	1060350	523107	66148	570816	435063	367192	313174	329262	502526	476970	266259	386227
Genetic Information Processing	Translation	Ribosome Biogenesis	-3.29656	8.38218e-14	-	-	-	-		176684	65309	48129	236176	122961	75620	754355	166931	142656	271043	202318	239373	105174	152774	79000	126072	161145	113114	96513	212602	232339	1190757	97340	300166	241964	224735	149846	102438	843555	472142	43992	488806	447910	378771	257353	264114	521568	490036	212756	258718
Genetic Information Processing	Translation	Ribosome biogenesis in eukaryotes	-2.15264	6.375e-10	-1.69037	5.82727e-08	-	-		4859	2477	1465	6773	3994	2549	31396	5592	6324	11687	7513	11479	3342	5223	2828	4393	8026	3319	4015	8447	12083	65491	3438	14002	11925	11513	6446	4239	44529	20273	1604	20611	22480	18289	9973	11785	25406	24111	10646	9974
Genetic Information Processing	Translation	RNA transport	-	-	2.54529	0	2.44204	0		6633	3762	1716	8195	10453	5161	47564	10551	9193	14757	12096	12471	6454	7210	5730	9057	10215	6949	6557	10670	12938	67943	5114	16445	13633	13263	8557	6996	61084	36909	4054	40713	30709	26190	22986	18559	35823	34121	16441	20891
Genetic Information Processing	Translation	Translation factors	-3.20545	7.09544e-13	-	-	-	-		64420	22712	17072	85079	43212	22430	269946	61329	48568	86055	77704	78161	38682	53699	32532	39131	47343	40302	31376	70147	66194	366320	32852	99918	74278	74043	51574	32549	260619	136434	14796	143696	122929	104062	81862	88996	143012	133583	64024	90321
Human Diseases			-	-	-3.69745	0	-3.83607	0		380162	88130	101825	514300	113000	100571	804158	182508	138701	365411	250441	277045	138379	252621	73113	112732	185386	182737	118377	344886	291350	1225126	162850	375238	301363	226323	191814	112376	629805	341818	27554	353716	326865	289729	212177	182552	383187	434197	157564	190786
Human Diseases	Cancers		-	-	-3.19601	0	-3.04383	0		68736	14453	18228	92506	19141	14806	127908	32668	19682	57743	41452	43742	24316	44227	11650	16633	25929	32500	18179	57425	41644	178092	27433	55983	44397	34460	30857	16217	67551	35047	2175	34378	38891	34900	25473	22100	45988	52794	15445	22307
Human Diseases	Cancers	Bladder cancer	1.57925	3.5958e-09	1.77055	0	1.84049	0		3936	596	1006	5228	824	1492	9183	1078	691	2620	2407	3783	1142	2397	490	2003	661	1741	774	2985	1566	23225	1504	2692	2488	3390	2493	1696	12589	5678	81	5221	7436	5863	2955	3060	8567	5684	2802	2620
Human Diseases	Cancers	Chronic myeloid leukemia	-	-	-	-	-	-		0	0	0	0	0	0	0	0	0	0	0	0	0	0	0	0	0	0	0	0	0	0	0	0	0	0	0	0	0	0	0	0	0	0	0	0	0	0	0	0
Human Diseases	Cancers	Colorectal cancer	-	-	-2.3824	0	-2.30547	0		15812	2709	4134	21228	3105	2398	18389	5262	2493	10523	7143	5921	4604	9008	1586	1654	4048	7015	3283	11722	6700	17441	5855	9151	6981	3506	5160	2073	2	759	128	919	289	613	690	212	349	2706	167	819
Human Diseases	Cancers	Pathways in cancer	-	-	-2.77277	0	-2.67363	0		24494	5574	6544	33025	7606	5458	50168	13164	8249	22300	15951	17019	9285	16411	4787	6488	10610	11872	7061	21359	16689	68713	10037	22070	17464	13782	11602	6224	27480	14305	983	14119	15583	14212	10914	9414	18536	22202	6238	9434
Human Diseases	Cancers	Prostate cancer	-2.15538	1.04723e-08	-2.24452	0	-2.07702	9.15259e-10		4551	1726	1253	6097	3291	1540	19319	4889	3524	6198	5588	5604	2984	3885	2469	2657	3419	2959	2136	5108	4985	25831	2260	7171	5577	5205	3569	2211	14651	6423	534	6235	7723	6493	4157	5670	8922	8400	2998	3962
Human Diseases	Cancers	Renal cell carcinoma	-2.29848	3.21965e-15	-2.25836	0	-2.21228	0		4131	1139	1157	5700	1210	1520	12460	3013	2232	5579	3220	5494	1697	3518	732	2177	3143	1898	1642	4529	5004	25441	1922	5748	4906	5071	2873	1940	12827	7123	321	6965	7571	7106	6067	3532	9265	11096	3073	4653
Human Diseases	Cancers	Small cell lung cancer	-	-	-2.3834	0	-2.30547	0		15812	2709	4134	21228	3105	2398	18389	5262	2493	10523	7143	5921	4604	9008	1586	1654	4048	7015	3283	11722	6700	17441	5855	9151	6981	3506	5160	2073	2	759	128	919	289	613	690	212	349	2706	167	819
Human Diseases	Cardiovascular Diseases		-	-	-3.04498	0	-2.72434	5.71329e-10		15817	2716	4137	21233	3121	2449	23339	5438	2557	10569	7799	8515	4704	9315	1704	1696	4061	7019	3311	11890	6894	36539	5867	9467	7836	6246	6398	2684	12420	815	132	1006	313	615	690	212	349	2710	2923	823
Human Diseases	Cardiovascular Diseases	Hypertrophic cardiomyopathy (HCM)	1.08043	1.51734e-05	-	-	1.82084	0		5	7	3	5	16	51	4950	176	64	46	656	2594	100	307	118	42	13	4	28	168	194	19098	12	316	855	2740	1238	611	12418	56	4	87	24	2	0	0	0	4	2756	4
Human Diseases	Cardiovascular Diseases	Viral myocarditis	-	-	-2.38057	0	-2.30547	0		15812	2709	4134	21228	3105	2398	18389	5262	2493	10523	7143	5921	4604	9008	1586	1654	4048	7015	3283	11722	6700	17441	5855	9151	6981	3506	5160	2073	2	759	128	919	289	613	690	212	349	2706	167	819
Human Diseases	Immune System Diseases		-	-	-	-	-	-		4356	1597	1220	6073	1558	2411	15134	1485	4062	8767	4781	4680	1625	3355	1837	3690	5732	2179	2883	6315	8667	25820	2943	11511	8095	4666	3699	2873	24313	19109	1997	21161	15749	13704	9748	9362	18270	19711	6956	11394
Human Diseases	Immune System Diseases	Primary immunodeficiency	-	-	2.04891	0	-	-		4356	1591	1220	6073	1556	2411	15117	1463	4060	8639	4750	4600	1595	3234	1827	3659	5723	2179	2871	6240	8651	25818	2939	11459	7957	4594	3617	2823	24312	18440	1977	20336	15694	13103	9288	9229	17939	17050	6824	11308
Human Diseases	Immune System Diseases	Systemic lupus erythematosus	-	-	-	-	0.894463	1.11022e-16		0	6	0	0	2	0	17	22	2	128	31	80	30	121	10	31	9	0	12	75	16	2	4	52	138	72	82	50	1	669	20	825	55	601	460	133	331	2661	132	86
Human Diseases	Infectious Diseases		-	-	-2.33391	1.3667e-08	-2.42193	1.84097e-11		129243	34135	35116	175445	46126	47158	301323	65092	59349	146256	93005	98667	50038	88827	29641	57766	82576	65830	48625	129390	127563	445343	60419	155892	123821	82436	70182	49679	261960	206295	13738	214333	206212	178825	121665	108794	241514	250169	67490	100475
Human Diseases	Infectious Diseases	African trypanosomiasis	1.86658	2.15727e-12	1.63777	0	1.58037	9.7777e-11		8052	1958	2245	11108	1995	2133	15718	3413	3162	9220	4606	6368	2711	5506	1035	2547	5037	3690	2701	7888	8069	28181	3633	9203	7783	4749	4011	2330	12589	7065	136	6935	7994	7077	4118	3312	9245	11032	3074	3866
Human Diseases	Infectious Diseases	Amoebiasis	2.11241	1.11022e-16	1.57087	1.89848e-14	1.82469	0		8458	2012	2250	11296	3977	1285	19116	5353	3030	8354	5253	6422	3675	5708	1562	1421	3869	4684	2579	7457	5645	27989	3554	7629	6191	4767	4102	1757	12503	142	221	355	44	29	283	48	36	49	2773	1147
Human Diseases	Infectious Diseases	Bacterial invasion of epithelial cells	-	-	1.32431	4.90314e-09	-	-		5	11	0	3	9	1688	118	3	24	15	77	4	8	5	12	6	46	1	42	57	29	37	20	55	0	56	22	1168	150	12	38	16	4	4	1874	16	2	36	6	1414
Human Diseases	Infectious Diseases	Chagas disease (American trypanosomiasis)	1.87996	4.63041e-12	1.85441	0	1.9604	0		8000	1650	2152	10863	1845	2160	20471	3513	2295	7195	5202	8809	2769	5566	1140	2558	3149	3582	2095	6867	5350	47021	3260	7038	6640	7330	5164	2889	25006	6450	120	6152	7739	6472	3646	3176	8908	8374	5698	3089
Human Diseases	Infectious Diseases	Epithelial cell signaling in Helicobacter pylori infection	-	-	2.07713	0	1.99812	7.69385e-14		5325	2804	1451	6998	5858	3226	24434	6562	6802	10007	8278	3955	4412	4731	4293	4787	5845	4190	3470	7040	7826	7567	3111	11052	7875	2860	3400	3308	12669	19162	2198	18312	15055	13711	10064	11675	18262	19748	4275	11799
Human Diseases	Infectious Diseases	Influenza A	-	-	-2.38237	0	-2.3055	0		15812	2709	4134	21228	3105	2398	18389	5262	2493	10523	7143	5921	4604	9008	1586	1654	4048	7015	3283	11722	6700	17441	5855	9151	6981	3506	5160	2073	2	759	128	919	289	613	690	212	349	2706	167	819
Human Diseases	Infectious Diseases	Pertussis	-	-	2.36745	1.11022e-16	2.09871	2.55007e-07		8321	3908	2638	12228	2688	12406	29953	4059	8695	18146	9962	10086	3699	7419	3825	10764	13562	4177	5628	13624	21161	49809	5316	22201	17690	9261	6672	10685	29403	59312	1209	61407	75429	62651	44594	33357	85172	90990	7182	25272
Human Diseases	Infectious Diseases	Shigellosis	-	-	1.32017	1.08495e-11	-	-		0	8	0	0	0	0	94	0	3	0	54	4	0	3	6	1	6	1	2	0	0	2	0	0	0	11	0	0	150	12	38	6	3	4	1874	16	2	36	6	1414
Human Diseases	Infectious Diseases	Staphylococcus aureus infection	-	-	2.06685	0	-	-		506	406	113	555	450	62	3732	936	1550	2600	849	1212	145	1028	186	6363	2721	637	2056	1966	4151	3852	1461	3421	2512	2176	1154	601	13893	20985	1394	27998	14924	14739	7295	7785	20169	16033	3941	5442
Human Diseases	Infectious Diseases	Toxoplasmosis	-	-	-2.38358	0	-2.30547	0		15812	2709	4134	21228	3105	2398	18389	5262	2493	10523	7143	5921	4604	9008	1586	1654	4048	7015	3283	11722	6700	17441	5855	9151	6981	3506	5160	2073	2	759	128	919	289	613	690	212	349	2706	167	819
Human Diseases	Infectious Diseases	Tuberculosis	-	-	-2.79231	0	-2.71585	0		49806	11490	13104	66652	17779	10977	106740	25182	17966	46209	33996	32356	19052	32281	11080	13207	22448	25211	15657	43796	33586	137960	21546	48946	36771	26591	24775	13098	77192	34064	4787	38683	24611	22211	20603	21379	29064	32389	19527	26278
Human Diseases	Infectious Diseases	Vibrio cholerae infection	-1.0224	3.61899e-06	-	-	-	-		0	15	0	0	0	0	127	12	120	5	64	14	8	5	12	1576	0	0	12	14	78	17	14	1	0	5	0	1	14	5649	0	5038	7404	5866	1083	2996	8577	5660	32	80
Human Diseases	Infectious Diseases	Vibrio cholerae pathogenic cycle	-	-	2.5744	0	2.54047	0		9146	4455	2895	13286	5315	8425	44042	5535	10716	23459	10378	17595	4351	8559	3318	11228	17797	5627	7817	17237	28268	108026	6794	28044	24397	17618	10562	9696	78387	51924	3341	47593	52427	44835	24851	24610	61379	60410	20642	19036
Human Diseases	Metabolic Diseases		-	-	-	-	-	-		25332	6049	6570	33666	10278	7180	60883	14659	10079	23423	19142	17567	10747	17197	6695	8575	10158	13108	7759	21511	14778	70251	10913	25160	18528	13925	13346	8203	44606	27794	3415	27851	23019	19666	18081	17741	26907	25668	11759	21229
Human Diseases	Metabolic Diseases	Type I diabetes mellitus	-	-	-2.09975	0	-2.12935	0		20596	4222	5303	27402	6668	4775	39040	9891	5843	16063	13019	11572	7619	12886	4118	4293	5965	10016	5223	16021	9059	43220	8237	15312	11618	8464	8868	4930	23102	12161	1974	11631	7793	6630	8485	6110	9029	8728	6705	11503
Human Diseases	Metabolic Diseases	Type II diabetes mellitus	-	-	2.06193	0	2.06328	0		4736	1827	1267	6264	3610	2405	21843	4768	4236	7360	6123	5995	3128	4311	2577	4282	4193	3092	2536	5490	5719	27031	2676	9848	6910	5461	4478	3273	21504	15633	1441	16220	15226	13036	9596	11631	17878	16940	5054	9726
Human Diseases	Neurodegenerative Diseases		-3.32122	1.35648e-06	-3.49636	0	-3.33667	2.88658e-15		136678	29180	36554	185377	32776	26567	275571	63166	42972	118653	84262	103874	46949	89700	21586	24372	56930	62101	37620	118355	91804	469081	55275	117225	98686	84590	67332	32720	218955	52758	6097	54987	42681	42019	36520	24343	50159	83145	52991	34558
Human Diseases	Neurodegenerative Diseases	Alzheimer's disease	-2.86249	5.78951e-07	-3.00373	0	-2.89229	0		40699	8978	10838	55010	11304	7150	82660	20625	13704	36127	25555	29597	14699	26874	6911	6792	17170	19119	11653	35339	27041	125873	16616	35473	28847	23872	19516	9033	61567	19859	2682	19582	15770	14363	10277	9464	17963	26703	15677	11901
Human Diseases	Neurodegenerative Diseases	Amyotrophic lateral sclerosis (ALS)	-	-	-2.2326	0	-1.99877	2.21445e-12		20017	4247	5401	27289	4748	4856	35748	8073	6497	19122	11069	13877	6485	13112	2460	3932	10176	9045	5826	18003	15975	61307	8511	19305	16298	10861	9372	5216	25267	12542	506	12373	15988	12986	7494	6321	17159	21018	6262	5635
Human Diseases	Neurodegenerative Diseases	Huntington's disease	-2.87524	1.99965e-07	-2.99819	0	-2.82665	1.46327e-13		40083	8812	10740	54470	9006	8068	90508	18780	13295	34724	27458	34314	14057	26756	7748	7935	16626	17916	11002	34950	27175	163415	16057	35323	29918	28828	21533	10620	82025	15242	2039	17078	9390	10933	13090	7288	12190	23363	19383	12762
Human Diseases	Neurodegenerative Diseases	Parkinson's disease	-	-	-2.95946	0	-2.82414	1.11022e-16		35850	7099	9567	48565	7600	5589	61456	15498	9080	28324	19417	23463	11594	22601	4329	4091	12434	15999	8954	29622	20892	99130	13922	26218	22163	18143	15650	6652	37511	3192	816	3917	791	2489	2919	743	1429	10836	8876	2395
Human Diseases	Neurodegenerative Diseases	Prion diseases	-	-	-	-	1.73074	1.91736e-11		29	44	8	43	118	904	5199	190	396	356	763	2623	114	357	138	1622	524	22	185	441	721	19356	169	906	1460	2886	1261	1199	12585	1923	54	2037	742	1248	2740	527	1418	1225	2793	1865
Metabolism			-	-	-	-	3.9403	1.1704e-05		12005899	3152703	3191486	16133040	4933869	3492566	30680061	6737943	5722903	13114971	9470075	9434501	5052780	8361659	3379899	4758047	6995715	6299977	4324073	11534773	10273514	42325615	5570311	14320401	11151411	7922519	6758498	4144749	26088561	16880658	1555121	16708709	15868257	13484701	8661009	9524731	18366270	18319129	6784087	9630673
Metabolism	Amino Acid Metabolism		3.73985	2.55895e-12	-	-	3.5838	3.04312e-13		2865498	716952	762711	3857037	1080297	745855	6758771	1469080	1236769	2990279	2121794	2100433	1144761	1938882	733067	969987	1553199	1468109	971982	2686538	2313984	9392872	1298236	3208311	2512011	1715736	1531195	883195	5357942	3280142	296257	3289117	3110635	2692239	1708053	1874010	3624624	3840170	1372485	1913929
Metabolism	Amino Acid Metabolism	Alanine, aspartate and glutamate metabolism	-	-	-2.78606	0	-	-		229303	62163	60751	307050	98682	62880	624788	139667	112508	246526	196589	181566	102580	161539	75596	93017	123303	121858	81481	215079	181943	791689	104646	271264	202228	152240	131701	77782	489507	283476	29648	290970	247114	218467	159351	178083	294711	295666	122203	190462
Metabolism	Amino Acid Metabolism	Amino acid related enzymes	-3.50316	4.40425e-13	-3.5152	0	-3.42975	0		266205	80254	71186	356351	136557	81978	832120	197082	155615	319427	248693	250668	132016	200288	95914	126273	171541	150426	110599	269801	247364	1103133	128305	344351	264144	218764	167382	103491	708119	426368	41458	442389	397803	339233	227340	250482	463778	448746	178835	245170
Metabolism	Amino Acid Metabolism	Arginine and proline metabolism	3.05187	1.32006e-13	-	-	2.76399	4.79616e-14		369838	92104	98755	498683	134589	93229	811992	176221	155645	390867	263194	246008	142878	245329	90321	110712	203943	187748	125109	348012	305380	1068838	166224	412617	322321	196876	186619	106967	605206	441731	38341	422648	439034	369505	203887	246058	499079	542402	163265	233656
Metabolism	Amino Acid Metabolism	Cysteine and methionine metabolism	-	-	2.92671	5.55112e-14	2.93024	2.04256e-10		170341	50610	45550	227732	89811	53393	547593	119710	97245	205686	156125	171725	83701	128922	58675	97279	112330	97872	70131	173879	163411	828066	82861	221413	178463	150689	114753	70641	534327	335558	26097	329905	346777	287190	151054	191402	401199	352173	132844	162646
Metabolism	Amino Acid Metabolism	Glycine, serine and threonine metabolism	3.10453	6.66134e-16	-	-	2.49133	1.31558e-09		365395	77303	95829	490359	105641	85836	696119	143031	109536	312952	234832	214655	126258	227836	75894	100738	142521	175387	100838	308035	219496	940284	152238	331182	252387	166794	171864	94778	469074	294828	25760	296765	278132	243505	159333	173576	326308	346640	120011	172958
Metabolism	Amino Acid Metabolism	Histidine metabolism	3.1689	5.19584e-14	2.96988	0	3.04623	0		178637	44521	47266	239820	66123	36732	419321	85437	76567	177692	137334	118164	71146	117473	50310	47279	88505	90843	57060	160883	132675	517310	79646	194933	146750	92425	92714	46785	289021	163244	18260	178317	154668	130364	90354	107893	174889	193203	73633	116520
Metabolism	Amino Acid Metabolism	Lysine biosynthesis	-3.31617	4.60743e-14	-3.23352	0	-3.15527	3.87546e-12		110755	35052	29467	147862	60782	34688	391078	90183	69797	136938	115246	117709	58834	87021	46333	58810	74127	64369	48890	114209	105507	540840	54949	155191	116242	107692	79003	47910	370984	234615	22048	227374	233188	191101	119776	143148	265950	244680	93560	133744
Metabolism	Amino Acid Metabolism	Lysine degradation	2.97216	4.86278e-14	-	-	2.7037	4.44089e-16		152355	32177	40873	207141	38307	39036	247869	52323	50406	146165	83198	85732	47692	95004	21143	36295	77656	70015	43737	138228	118999	362998	66496	153375	126020	62473	65656	38677	140488	107785	5970	106084	106941	101995	60770	54786	129955	173987	36272	53344
Metabolism	Amino Acid Metabolism	Phenylalanine metabolism	3.07483	5.55112e-16	-	-	2.79888	0		145284	29540	38366	195637	40921	37729	244367	50590	41746	128161	81927	78834	46844	88225	23465	29988	62585	69190	39576	126113	97441	352457	61605	133093	107615	59202	63462	37776	152259	96049	6975	83558	104048	88144	44212	53123	119252	130890	38237	51393
Metabolism	Amino Acid Metabolism	Phenylalanine, tyrosine and tryptophan biosynthesis	3.0272	3.68042e-05	3.08717	0	3.15831	0		129203	43055	35040	173755	78678	41001	451302	103070	86119	174821	130863	135299	71179	101676	53958	68626	96891	78270	58698	139438	139481	621785	66074	191770	147958	113350	90818	55049	414857	239494	21835	234452	236279	196565	119281	148665	271301	254669	103567	138841
Metabolism	Amino Acid Metabolism	Tryptophan metabolism	3.12683	1.46549e-14	-	-	2.97775	0		188951	40183	50745	256941	49302	42466	325390	65460	63413	185605	104375	116867	59464	118892	25964	42472	100253	87737	56067	174343	153310	535183	83498	193981	163673	88998	86136	46005	236712	127323	8309	130195	116467	114827	75310	57273	142554	209533	60518	71901
Metabolism	Amino Acid Metabolism	Tyrosine metabolism	2.70769	3.02545e-06	-	-	-	-		156546	36212	41692	211527	47869	39271	310533	71521	59230	154621	99159	101007	55936	102659	29898	38818	79570	75724	49293	142177	123765	419942	69392	162132	128112	78935	74004	42931	228139	153343	14729	158102	137517	117784	89451	77949	157238	178473	62522	99885
Metabolism	Amino Acid Metabolism	Valine, leucine and isoleucine biosynthesis	-	-	2.67927	0	2.77184	0		154229	41158	40579	206262	71305	43986	433564	95044	73875	167387	130260	133976	70091	109414	49069	71331	84435	84388	56505	146519	120963	627421	71842	179746	139040	113001	93904	55383	415865	238613	25033	238660	207264	177829	120692	127527	244079	226290	109666	151222
Metabolism	Amino Acid Metabolism	Valine, leucine and isoleucine degradation	3.16584	2.4003e-13	-	-	3.10013	0		248456	52620	66612	337917	61730	53630	422735	79741	85067	243431	139999	148223	76142	154604	36527	48349	135539	114282	73998	229822	204249	682926	110460	263263	217058	114297	113179	59020	303384	137715	11794	149698	105403	115730	87242	64045	134331	242818	77352	92187
Metabolism	Biosynthesis of Other Secondary Metabolites		3.21615	2.56e-12	3.08557	0	3.13347	0		270922	66617	71386	363357	101737	66931	652104	137202	111414	270065	209632	191957	110268	181297	78319	81700	134010	138302	85188	242414	194759	851796	118794	308111	225891	155594	148224	83371	509284	286955	31682	273087	286642	227931	134225	199009	316406	297477	127281	191674
Metabolism	Biosynthesis of Other Secondary Metabolites	beta-Lactam resistance	-	-	2.01183	0	2.11419	0		232	454	126	553	565	996	10608	489	2100	4085	1559	5624	289	1018	290	125	3849	200	1030	2371	5602	38818	821	5998	5678	5796	2586	1873	29777	7648	1002	8548	7985	5376	3601	2850	7640	7430	7499	5642
Metabolism	Biosynthesis of Other Secondary Metabolites	Betalain biosynthesis	1.60523	0	-	-	1.00539	0		3918	546	996	5205	700	592	3899	894	200	2099	1633	1227	1050	2166	352	411	444	1726	625	2591	774	4007	1369	1754	1393	660	1326	546	1	1	42	14	1	0	34	1	0	2	140	96
Metabolism	Biosynthesis of Other Secondary Metabolites	Butirosin and neomycin biosynthesis	2.14715	9.68114e-14	2.28561	0	2.36814	0		12587	3121	3274	16694	4996	1955	38581	6906	5206	12249	11506	11185	5546	8898	4564	3489	5707	6587	3910	10899	8240	56895	5368	17952	10928	10289	9419	4402	37577	9451	1934	10826	8686	6609	5241	13637	9004	8636	7780	12073
Metabolism	Biosynthesis of Other Secondary Metabolites	Caffeine metabolism	1.89932	0	-	-	-	-		7846	1101	1998	10443	1512	1191	7802	1747	611	4363	3207	2311	2042	4117	686	760	1302	3473	1323	5351	2239	8089	2864	4190	3027	1188	2488	994	0	2	44	6	224	3	8	0	4	2	16	24
Metabolism	Biosynthesis of Other Secondary Metabolites	Clavulanic acid biosynthesis	-	-	-	-	-	-		0	0	0	0	0	0	0	0	0	0	0	0	0	0	0	0	0	0	0	0	0	0	0	0	0	0	0	0	0	0	0	0	0	0	0	0	0	0	0	0
Metabolism	Biosynthesis of Other Secondary Metabolites	Flavone and flavonol biosynthesis	0.885717	2.31998e-07	1.10473	1.67937e-07	1.21235	2.58685e-09		7	255	2	25	39	845	2993	6	733	141	1668	12	252	4	1224	4	319	7	137	68	221	140	17	531	99	103	14	585	3	0	0	3000	232	2	0	10	5	7	0	10
Metabolism	Biosynthesis of Other Secondary Metabolites	Flavonoid biosynthesis	1.38272	6.27701e-05	-1.40363	2.91066e-08	-1.64953	6.84181e-07		4081	1098	1154	5702	1131	625	6605	2272	2051	5287	2205	2414	1517	2787	547	485	3131	1863	1454	4070	4670	4881	1857	5544	3827	1185	1353	536	5	672	141	1091	722	608	663	157	339	2661	22	1751
Metabolism	Biosynthesis of Other Secondary Metabolites	Indole alkaloid biosynthesis	1.61432	0	-	-	-	-		3922	546	998	5211	743	595	3896	872	284	2114	1603	1150	1021	2055	342	380	567	1733	651	2651	887	4038	1428	1876	1464	595	1244	496	0	1	22	10	3	1	4	0	2	1	8	12
Metabolism	Biosynthesis of Other Secondary Metabolites	Isoflavonoid biosynthesis	-	-	-	-	-	-		0	1	0	0	5	0	0	1	0	36	1	0	0	0	0	0	13	0	6	14	0	0	4	0	20	0	0	0	0	0	0	3	0	0	0	0	0	0	0	4
Metabolism	Biosynthesis of Other Secondary Metabolites	Isoquinoline alkaloid biosynthesis	2.1399	5.28926e-09	-2.21917	0	-2.03283	0		36253	7566	9580	48715	9898	8053	59031	13664	10140	30583	21405	16924	12135	22029	6770	7520	13907	17180	9473	30135	21296	61099	14700	31755	23440	11740	14693	8022	16890	21746	1090	17564	29072	23260	9764	16595	32704	30610	3669	10107
Metabolism	Biosynthesis of Other Secondary Metabolites	Novobiocin biosynthesis	2.33621	6.57198e-09	-	-	-	-		49456	11383	13091	66384	17465	11793	102801	23741	17148	46030	33065	31518	18909	31896	10946	16342	21821	24984	14861	43199	32707	133593	21072	47112	35975	24019	23772	13148	65345	51795	3504	48306	59434	48127	25071	31806	67824	59134	15857	25956
Metabolism	Biosynthesis of Other Secondary Metabolites	Penicillin and cephalosporin biosynthesis	1.97229	1.1739e-06	2.21788	0	2.27131	0		8705	2279	2327	11795	4479	2284	27401	4546	4627	12346	6341	11149	3532	6322	1670	1475	7681	4899	3610	9999	11033	66327	4473	13543	12110	10227	6676	3653	47055	11267	1885	13650	8337	6057	6876	3159	8051	10289	12256	11510
Metabolism	Biosynthesis of Other Secondary Metabolites	Phenylpropanoid biosynthesis	2.14883	0.000225695	2.74169	0	2.64655	0		10734	5690	2681	14216	9471	4040	75945	14246	13933	18064	24236	17040	10016	10562	13377	14029	9465	7172	5381	10726	11636	77996	5363	29213	15950	15663	13311	8106	94615	69711	9305	51351	54837	42998	21110	44007	60965	47880	27799	43694
Metabolism	Biosynthesis of Other Secondary Metabolites	Stilbenoid, diarylheptanoid and gingerol biosynthesis	2.05406	3.33067e-16	-	-	-	-		11858	1712	3015	15772	2670	1815	12456	2790	1808	7630	4958	3808	3096	6457	1064	1149	3064	5304	2268	8849	4243	13201	4874	7717	6954	2233	3832	1600	1	10	86	120	916	10	47	166	20	13	26	60
Metabolism	Biosynthesis of Other Secondary Metabolites	Streptomycin biosynthesis	2.44121	3.19375e-08	2.39019	7.56617e-13	2.55367	0		68349	18764	17981	91041	31000	17997	198077	43592	32954	72057	62565	55873	32260	49315	25858	20876	35157	37280	24113	62632	50073	244614	30820	83942	59535	47525	42636	24538	157763	70103	10002	77767	64256	51483	41721	57682	69971	72259	37705	60657
Metabolism	Biosynthesis of Other Secondary Metabolites	Tropane, piperidine and pyridine alkaloid biosynthesis	2.51353	3.33067e-16	-	-	1.99804	1.37156e-11		52974	12101	14163	71601	17063	14150	102009	21436	19619	52981	33680	31722	18603	33671	10629	14655	27583	25894	16346	48859	41138	138098	23764	56984	45491	24371	24874	14872	60252	44548	2625	40831	51937	43397	20085	28939	59877	58553	14504	20078
Metabolism	Carbohydrate Metabolism		-	-	3.86453	0	-	-		2298295	599732	604604	3076311	981041	734122	5856942	1281858	1089858	2535513	1815407	1762853	967981	1587982	665419	1055129	1348666	1224004	847673	2202611	1957700	7987550	1076023	2786452	2130066	1515041	1299792	848130	5591121	4043617	399970	3896620	3540233	2991513	1896018	2097538	4110678	3873093	1544424	2333669
Metabolism	Carbohydrate Metabolism	Amino sugar and nucleotide sugar metabolism	-	-	3.22317	0	2.63589	2.47118e-06		197215	58034	51102	260286	110463	63865	609272	141597	109784	235921	186193	170244	98732	146714	77311	115380	123705	116035	82998	191832	171690	748565	94913	258600	188197	153296	124511	81370	614352	448332	49663	448132	365309	309559	224740	232942	424369	396490	172055	279719
Metabolism	Carbohydrate Metabolism	Ascorbate and aldarate metabolism	-	-	2.54898	0	-	-		60941	12898	16069	82549	15880	22993	104777	19007	19726	58640	35697	34740	18989	37012	10546	29091	30566	28625	18842	55099	46788	164015	27161	62851	49795	27817	28396	21538	108694	130251	8249	112690	140469	110735	41178	61474	158905	125767	32898	46958
Metabolism	Carbohydrate Metabolism	Butanoate metabolism	-	-	-	-	-	-		246184	61322	66012	332839	90994	70362	549948	125719	114382	271237	167765	180941	94619	168070	51405	89630	151572	124592	87704	240722	223698	792929	117614	283825	238142	145436	124432	76600	424934	299426	21865	305020	281734	250915	162956	142103	335342	363342	112508	156543
Metabolism	Carbohydrate Metabolism	C5-Branched dibasic acid metabolism	-	-	2.41643	0	2.517	0		60379	17200	16016	80927	29728	19421	179773	39674	31869	69047	54466	53583	28969	43986	21424	35753	36014	33880	23681	59545	51442	247850	29070	76750	57947	45497	38536	23972	163615	124552	9978	116750	128168	104891	56719	73091	147888	122540	42386	63400
Metabolism	Carbohydrate Metabolism	Citrate cycle (TCA cycle)	-3.36541	2.58579e-10	-3.3275	0	-	-		156533	41525	41330	209969	66347	47980	439873	90008	76222	173223	136400	136862	67426	108950	52094	72960	91136	82439	56710	153153	133069	663534	71760	198019	149845	123056	96141	59788	431938	252285	23622	230550	229358	197815	132825	147504	270366	258083	108661	160438
Metabolism	Carbohydrate Metabolism	Fructose and mannose metabolism	-	-	-	-	-	-		142207	40297	37027	188651	63979	48750	387669	91495	78812	173308	120677	109234	62587	104745	47109	82175	93403	76798	59169	138709	136940	447720	67955	194631	143010	103132	82156	59160	410836	335440	39685	310285	236820	207075	138349	163975	285230	252181	123532	197772
Metabolism	Carbohydrate Metabolism	Galactose metabolism	2.93444	6.45968e-08	3.27274	0	2.9885	2.22045e-16		104499	26547	26263	137763	46251	43217	279253	56977	44492	99869	93622	70274	46563	69043	40684	41698	44318	56598	35102	87444	61052	307162	45820	117789	75068	60219	60813	46452	312714	242148	31458	245307	208678	152588	96494	131251	220934	168749	94445	158277
Metabolism	Carbohydrate Metabolism	Glycolysis / Gluconeogenesis	-2.93727	8.88178e-16	-	-	-2.89532	0		226018	58104	58494	299881	107751	68593	594449	139401	104376	244195	179232	178747	99960	157546	65529	105085	121512	124678	83129	210882	175409	801670	104883	258315	196591	154869	129237	81770	609545	427433	46870	406889	350498	294384	198236	205879	406393	374439	174187	261619
Metabolism	Carbohydrate Metabolism	Glyoxylate and dicarboxylate metabolism	2.55194	5.17733e-08	1.84013	3.10621e-05	2.79654	0		190557	41682	50603	257680	54365	63652	366039	67242	66324	182515	119677	120111	62764	118847	35840	61012	98195	90838	57893	176608	148458	583581	83099	202616	161156	99172	94060	64568	311558	214817	17529	201443	205642	182421	113430	113781	243206	269138	81387	124150
Metabolism	Carbohydrate Metabolism	Inositol phosphate metabolism	-	-	-	-	-1.86746	0.00101058		65240	14669	17514	88465	19869	18641	123531	26550	23228	66873	38769	41867	22095	41292	10866	25382	36490	31543	21626	61225	53860	191724	29173	71974	55683	33678	31306	19418	96956	50136	4466	61489	30905	36283	30494	24407	42126	63547	23681	29146
Metabolism	Carbohydrate Metabolism	Pentose and glucuronate interconversions	-	-	3.06678	0	2.72523	3.05541e-11		117300	28350	30458	157473	39824	40707	283067	56042	47700	115087	92883	83128	46451	77248	35440	77450	56322	58248	37397	101854	80893	375647	51967	133449	92976	68906	65051	44356	286879	255610	23652	240495	211095	183142	99329	127850	253971	208179	83720	131090
Metabolism	Carbohydrate Metabolism	Pentose phosphate pathway	-	-	2.81513	0	2.16366	0.00528301		159343	43593	42208	213643	71356	50578	429743	92839	80126	186187	130143	130757	68966	112481	47528	74259	101281	86628	63283	158025	147533	606743	76442	205738	155369	114764	95465	61010	433897	311404	31165	284579	294104	236718	148997	166262	333176	287359	119990	188077
Metabolism	Carbohydrate Metabolism	Propanoate metabolism	3.08383	5.06151e-13	-	-	2.91889	0		247284	57877	66058	333878	86139	63765	496979	109884	100191	257541	157142	161017	89574	161907	47306	69594	141379	123628	81529	235204	209405	708305	113778	271748	224127	126410	119005	69387	348959	205565	16378	226505	181253	172431	124616	105422	218956	290328	89092	122565
Metabolism	Carbohydrate Metabolism	Pyruvate metabolism	-	-	-	-	-	-		232654	63057	61505	311405	107098	71847	623523	141411	119554	263639	186968	191492	102436	164849	66654	97699	142705	126762	89118	228914	208124	863191	110897	279656	223887	162001	133393	84513	586394	383061	38106	368774	333324	285614	195649	190494	388750	389991	159165	225565
Metabolism	Carbohydrate Metabolism	Starch and sucrose metabolism	-	-	3.32346	0	3.07616	7.57838e-13		91941	34577	23945	120902	70997	39751	389046	84012	73072	138231	115773	99856	57850	75292	55683	77961	80068	62712	49492	103395	109339	484914	51491	170491	118273	96788	77290	54228	449850	363157	37284	337712	342876	266942	132006	211103	381066	302960	126717	188350
Metabolism	Energy Metabolism		-3.88369	1.65295e-10	-3.90198	0	-	-		1194769	337707	317644	1600993	557566	362478	3457612	788314	633151	1346029	1051293	1033158	556697	867823	397081	532876	715982	651795	452292	1167752	1036349	4589008	555781	1502277	1135546	888462	727361	450371	2939267	1757028	177561	1691865	1589881	1372157	966079	1081368	1867214	1828146	744762	1072048
Metabolism	Energy Metabolism	Carbon fixation in photosynthetic organisms	-3.06579	9.66449e-13	-3.03006	0	-3.04589	0		108808	30480	28510	144874	52121	32247	310633	77197	56461	117434	95995	89058	52155	79065	36922	50061	59168	59678	39836	101314	83326	358492	49097	129179	92843	75574	62883	39278	253108	185112	21075	163986	165687	135567	91845	108874	190923	159863	69085	118319
Metabolism	Energy Metabolism	Carbon fixation pathways in prokaryotes	-3.04569	1.97317e-09	-2.98188	0	-	-		174879	56368	47332	235333	94048	60080	597364	129201	116100	227389	177798	178595	89674	135474	71074	90443	133006	100095	76077	188856	190238	831613	87503	263621	202860	158099	120962	77814	524681	301905	25241	302932	297653	257281	173122	199084	349081	351428	125592	171932
Metabolism	Energy Metabolism	Methane metabolism	3.13023	8.47031e-09	3.11277	0	2.95901	4.08085e-12		226454	60647	58651	299169	115967	65715	596228	139346	110541	237987	188465	156595	104199	156001	73289	94269	119186	128301	82055	209459	165339	655796	104531	247190	190393	128826	120992	75614	456557	344498	37271	316554	289842	246149	171654	179224	337033	325158	131915	209229
Metabolism	Energy Metabolism	Nitrogen metabolism	3.29304	2.22045e-16	3.09669	0	3.12475	0		244397	62139	64526	326364	104839	74900	573347	134099	104004	243838	185184	156855	104355	164233	68879	106213	118893	130881	80121	221739	174803	641351	108316	267416	197782	122915	127396	82222	363498	270768	24689	266251	233303	219673	163410	182191	290950	304504	88453	166107
Metabolism	Energy Metabolism	Oxidative phosphorylation	-3.75487	3.17107e-09	-3.77722	0	-	-		294902	79670	79139	398941	114983	80723	854975	189825	146768	325658	248732	285754	129371	215663	83890	113086	174462	150278	106607	287724	259476	1337395	132327	377499	282974	252811	190260	109715	830812	379729	41381	351591	348545	297715	212765	250698	403617	406773	202136	241093
Metabolism	Energy Metabolism	Photosynthesis	-3.21452	4.32987e-15	-3.17014	0	-3.1111	0		40563	14054	10942	54413	23916	12965	158317	39047	29138	55423	46370	49171	23504	34182	19411	22358	30975	24128	19991	44566	44653	217818	20781	64076	46709	46020	31068	18889	151282	73477	8938	83252	62575	53726	46389	48254	73208	69598	36873	55076
Metabolism	Energy Metabolism	Photosynthesis proteins	-3.2133	1.44329e-15	-3.17533	0	-3.11789	0		44646	15151	12087	60068	24931	14428	165109	41341	31081	60027	48689	51502	25054	37057	19981	24452	33537	25970	21411	48661	48685	222739	22574	68437	50299	47311	32514	20057	151531	79188	9257	88660	70005	59617	49663	51382	81799	75325	37052	57016
Metabolism	Energy Metabolism	Sulfur metabolism	-	-	-	-	2.69929	5.15032e-13		60120	19198	16457	81831	26761	21420	201639	38258	39058	78273	60060	65628	28385	46148	23635	31994	46755	32464	26194	65433	69829	323804	30652	84859	71686	56906	41286	26782	207798	122351	9709	118639	122271	102429	57231	61661	140603	135497	53656	53276
Metabolism	Enzyme Families		-	-	3.08343	0	3.03065	1.11022e-16		368540	112630	98738	493312	196839	136451	1204883	255834	220912	462759	347859	371427	180899	278321	132746	207531	260812	212597	158598	387701	378492	1812129	182453	505674	403827	332847	250314	168398	1201437	820409	62172	785929	861400	698861	379788	458068	976807	878393	308978	393065
Metabolism	Enzyme Families	Cytochrome P450	1.08748	1.232e-11	-	-	-	-		6	6	3	13	47	3	17	0	92	136	2	4	1	14	0	0	139	8	31	81	312	40	64	204	262	7	0	0	0	1	0	2	3	1	0	0	2	1	0	0
Metabolism	Enzyme Families	Peptidases	-2.90468	9.90438e-10	-	-	2.38284	0.0132446		302030	89261	79772	401743	158563	102999	997965	211325	171252	349653	292165	299528	149397	225645	113958	157071	187687	172796	121584	300292	269792	1445900	143980	387741	300436	268192	204808	131847	963176	627705	50616	598167	669996	531594	286591	370673	751444	643864	243708	312743
Metabolism	Enzyme Families	Protein kinases	-	-	2.98227	0	2.88802	0		66504	23363	18963	91556	38229	33449	206901	44509	49568	112970	55692	71895	31501	52662	18788	50460	72986	39793	36983	87328	108388	366189	38409	117729	103129	64648	45506	36551	238261	192703	11556	187760	191401	167266	93197	87395	225361	234528	65270	80322
Metabolism	Glycan Biosynthesis and Metabolism		-	-	3.4995	0	3.49599	0		354691	120343	96734	481862	164774	160462	1305076	240768	249052	468603	402071	387351	180121	278011	169593	229553	281207	193364	157042	383905	406310	1861652	175090	584740	422732	345358	266291	194732	1268902	894454	67553	889758	974474	783876	484529	579699	1096369	970662	308307	445096
Metabolism	Glycan Biosynthesis and Metabolism	Glycosaminoglycan degradation	1.19364	0.0247251	2.02978	0	1.97935	0		150	863	28	359	373	917	15069	263	2721	2118	5870	3293	928	547	3817	62	2958	87	455	764	2609	20505	136	6232	2278	3266	1868	1524	19256	2934	881	4555	1372	80	3269	2661	51	209	4647	4872
Metabolism	Glycan Biosynthesis and Metabolism	Glycosphingolipid biosynthesis - ganglio series	-	-	1.98961	0	1.95496	0		138	597	24	311	301	67	12032	251	1943	1744	4173	2971	664	467	2587	54	2203	73	307	652	2176	20349	113	5290	2080	3163	1854	939	19253	2934	881	1537	921	77	3249	2651	46	202	4647	4860
Metabolism	Glycan Biosynthesis and Metabolism	Glycosphingolipid biosynthesis - globo series	2.04104	2.3992e-11	2.46488	0	2.31456	0		8790	2383	2138	11575	4022	2187	33752	4466	4289	8449	10820	8892	4240	5859	5213	2969	4719	4783	2778	7016	5375	50713	3551	14571	7191	8617	7299	3994	49730	21020	3536	17379	17078	10763	8232	13585	15921	10818	13095	17063
Metabolism	Glycan Biosynthesis and Metabolism	Glycosphingolipid biosynthesis - lacto and neolacto series	-	-	-	-	-	-		0	0	0	0	0	0	0	0	0	0	0	0	0	0	0	0	0	0	0	0	0	0	0	0	0	0	0	0	0	0	0	0	0	0	0	0	0	0	0	0
Metabolism	Glycan Biosynthesis and Metabolism	Glycosyltransferases	-	-	3.00648	0	2.89982	3.3652e-12		77659	22838	20827	104245	37051	33183	238240	47608	44062	94646	70799	72655	35730	57852	26940	46222	53886	43127	31864	80460	79689	351293	38396	107956	85206	64588	51801	38336	227731	175533	11426	181221	197138	156774	92359	106566	221775	186551	56644	77650
Metabolism	Glycan Biosynthesis and Metabolism	Lipopolysaccharide biosynthesis	-	-	2.81678	7.77156e-16	2.97132	1.22125e-15		65144	20541	18427	90765	16965	32513	206517	35693	40385	80963	63913	69250	28163	50197	23698	40271	49330	29981	25412	69458	75591	321385	30122	104832	75943	57386	46292	36206	179865	143305	6504	133684	182669	148183	86540	106179	206960	185947	37297	58240
Metabolism	Glycan Biosynthesis and Metabolism	Lipopolysaccharide biosynthesis proteins	-	-	3.08039	0	3.09471	1.66533e-15		94796	30567	26940	131877	28943	50789	284809	49865	60692	128302	88316	95655	40114	72488	32235	76479	79752	45973	40558	106680	122577	452082	46333	153424	117797	80956	64152	53738	256184	269762	10087	259655	319446	267691	145330	164458	370293	341400	60038	90018
Metabolism	Glycan Biosynthesis and Metabolism	N-Glycan biosynthesis	-	-	-	-	1.84101	1.99418e-09		4496	1660	1163	5852	3225	681	22824	4501	3348	4730	7190	5552	3239	3775	3679	1058	1873	2856	1570	3788	2476	25849	1894	6643	4028	4759	4077	1893	16392	120	391	395	492	36	1137	5063	24	71	2867	4174
Metabolism	Glycan Biosynthesis and Metabolism	Other glycan degradation	2.22318	6.32059e-05	2.82118	0	2.79843	0		1341	5205	199	1919	3461	3652	83987	3329	15385	8461	34340	10969	6517	3059	23070	2339	8753	1548	3446	3508	8554	72435	1392	32648	10811	13763	11685	8239	90823	33746	7754	29734	27665	15675	15123	39184	23261	15994	21887	39292
Metabolism	Glycan Biosynthesis and Metabolism	Peptidoglycan biosynthesis	-3.17611	3.50719e-13	-	-	-	-		102177	35689	26988	134959	70433	36473	407846	94792	76227	139190	116648	118114	60526	83767	48354	60099	77644	64932	50596	111579	107263	547041	53152	153144	117398	108860	77263	49863	409668	245100	26093	261598	227693	184597	129290	139352	258038	229470	107185	148927
Metabolism	Glycan Biosynthesis and Metabolism	Various types of N-glycan biosynthesis	-	-	-	-	-	-		0	0	0	0	0	0	0	0	0	0	2	0	0	0	0	0	89	4	56	0	0	0	1	0	0	0	0	0	0	0	0	0	0	0	0	0	0	0	0	0
Metabolism	Lipid Metabolism		3.36563	1.79477e-10	-	-	3.27454	1.38778e-14		960041	237490	256206	1294566	356536	252877	2235281	489606	421572	1024180	677493	725896	374123	655981	215438	321215	560608	488440	330555	917186	828492	3286395	442373	1123310	894641	600451	518863	302465	1872633	1136238	97664	1133964	1092427	941677	598392	637083	1257425	1390961	474587	606847
Metabolism	Lipid Metabolism	alpha-Linolenic acid metabolism	-	-	2.20803	0	2.29137	0		4193	1524	1274	6020	1563	3301	19073	2830	3940	8901	4078	7947	1910	3991	869	5379	5983	2013	2408	6344	9236	45657	2643	13227	9722	7591	5237	4253	29471	17838	879	16534	22375	18264	10622	14206	26107	19839	5998	10007
Metabolism	Lipid Metabolism	Arachidonic acid metabolism	-	-	-	-	2.33179	3.4639e-14		9027	3865	2668	12682	5201	3226	46008	8905	9523	16986	11160	17176	5525	8951	3750	5082	11262	5153	5152	12459	17128	88308	5251	19361	16945	14902	9185	5409	56791	29496	1571	28953	37807	28828	9293	16983	40495	38463	13657	8011
Metabolism	Lipid Metabolism	Biosynthesis of unsaturated fatty acids	2.7603	8.18234e-14	2.63914	0	2.73324	0		78086	18991	21223	106268	25792	22535	173657	35134	32668	86842	50431	62227	28114	53077	13775	27801	49911	38625	27180	77557	75373	302217	36422	94828	78444	51478	42845	26020	154792	108218	4687	102863	129413	106969	54458	60104	145498	153800	36985	39628
Metabolism	Lipid Metabolism	Ether lipid metabolism	-	-	-	-	1.50523	1.79906e-08		3953	578	1007	5308	858	651	8895	1058	558	2609	2264	3772	1122	2412	464	422	1343	1763	747	3134	2062	23217	1525	3561	2880	3371	2487	1111	12505	1442	285	1882	1904	1229	956	278	687	5350	2778	639
Metabolism	Lipid Metabolism	Fatty acid biosynthesis	-	-	-2.56693	0	-2.47502	1.84741e-13		146782	36453	38911	197047	54242	33614	356151	77076	62944	150419	108278	113070	57929	100187	35477	44596	80726	75228	50894	137811	120212	511173	66618	165301	127844	95744	81434	43828	308767	181973	17358	182874	176091	145505	91128	104346	197503	208841	78787	94416
Metabolism	Lipid Metabolism	Fatty acid elongation in mitochondria	-	-	-	-	-	-		0	0	0	0	0	0	0	0	0	0	0	0	0	0	0	0	0	0	0	0	0	0	0	0	0	0	0	0	0	0	0	0	0	0	0	0	0	0	0	0
Metabolism	Lipid Metabolism	Fatty acid metabolism	3.2836	2.66454e-14	-	-	3.08804	0		210888	45740	56427	286096	62217	51490	359973	80518	76244	209293	116839	122882	69624	133464	30146	57288	113365	100287	63202	194274	170059	520783	95125	215582	183382	88878	91413	51913	219909	170655	9958	172281	161146	152946	97147	76843	196576	251215	58838	83569
Metabolism	Lipid Metabolism	Glycerolipid metabolism	2.54562	6.81677e-13	2.57587	0	1.74073	1.19602e-06		112654	24997	29455	150835	39036	31436	229266	55296	39466	107572	70432	74024	41900	74411	20358	34415	50408	56029	34674	97990	76551	309781	48552	111957	85577	59438	55293	34380	197591	135506	15098	136521	115210	96211	66771	67718	131231	131995	55888	85386
Metabolism	Lipid Metabolism	Glycerophospholipid metabolism	-2.8746	1.12133e-14	-2.76555	0	-2.63615	0		109012	31235	29002	145668	55321	41977	331589	79838	59333	127335	94495	104669	52952	82522	33447	58932	67434	61266	43611	108502	97176	470369	51689	138920	107101	91285	70069	49109	302184	191239	17008	189180	179231	154996	109628	110984	210000	208099	75604	106911
Metabolism	Lipid Metabolism	Linoleic acid metabolism	-	-	-2.6457	5.37676e-06	-2.6948	0.04577		9525	3798	2674	12905	6326	1497	40242	10971	10803	18571	10400	13945	5716	9954	3772	3499	12332	5501	5647	12592	16778	55959	6551	19838	19820	12640	6826	3490	30768	7219	1062	9117	672	3221	5268	2381	2624	9568	7813	7812
Metabolism	Lipid Metabolism	Lipid biosynthesis proteins	-	-	-2.70916	6.66134e-16	-	-		201701	51244	53728	270874	83362	49037	495857	107300	90682	216377	150572	155448	81837	137836	51341	66669	119879	106745	71858	195991	173923	727126	94090	238538	190559	132739	112823	62490	408079	230292	19046	228550	230921	198159	118678	138332	264834	295255	99662	115200
Metabolism	Lipid Metabolism	Primary bile acid biosynthesis	1.90139	1.25755e-12	2.00896	0	1.85297	0		8232	1981	2247	11250	1984	1242	13640	3620	3358	9061	4365	4146	2703	5528	980	2496	5288	3777	2850	7808	8476	12633	3678	12034	7863	3298	4095	1933	9935	6162	1322	7637	436	2551	6642	6241	2152	6784	2151	8006
Metabolism	Lipid Metabolism	Secondary bile acid biosynthesis	1.35176	6.73817e-06	2.00104	0	1.79676	3.33067e-16		4192	790	1054	5518	860	597	9239	2605	1000	2785	2625	2754	1618	3082	611	2084	700	1812	894	2673	1475	8021	1416	5070	2256	2447	2762	1380	9932	5448	1280	6790	366	1930	6148	6094	1796	4103	2011	7830
Metabolism	Lipid Metabolism	Sphingolipid metabolism	2.39536	2.37588e-13	2.5459	0	2.46336	0		17308	6118	4395	22956	8247	4249	67783	9786	12038	17158	26914	11072	9685	11657	15145	5952	9784	9647	6252	14674	12021	45815	7628	29103	13977	9847	11773	6533	45115	31218	4903	27718	33662	21899	10862	29551	32003	23719	10798	23446
Metabolism	Lipid Metabolism	Steroid biosynthesis	-	-	-1.69977	0	-1.71686	4.70622e-08		205	461	110	437	429	12	5025	2690	1623	1628	1158	2268	991	1316	404	241	515	28	241	333	851	1093	219	921	1254	997	288	119	4	5	31	76	453	4	478	13	7	6	132	112
Metabolism	Lipid Metabolism	Steroid hormone biosynthesis	2.10155	7.77156e-16	1.63032	0	-	-		11990	2335	3202	16355	2771	1845	12268	2766	3244	11198	4958	3731	3142	6577	1059	1171	6654	5472	3345	10701	10035	12825	5216	12172	9149	2100	3828	1552	3595	3509	745	2356	529	665	1124	223	379	2787	1990	3059
Metabolism	Lipid Metabolism	Synthesis and degradation of ketone bodies	2.51635	1.11953e-11	2.51239	0	2.70856	0		32293	7380	8829	44347	8327	6168	66615	9213	14148	37445	18524	26765	9355	21016	3840	5188	25024	15094	11600	34343	37136	151418	15750	42897	37868	23696	18505	8945	83195	16018	2431	20632	2211	8300	9189	2786	5533	31137	21495	12815
Metabolism	Metabolism of Cofactors and Vitamins		-3.36644	2.55165e-09	-3.58333	0	-3.14451	2.64289e-11		923992	264573	247415	1240136	435550	291486	2684240	613198	493812	1052919	819749	807849	435738	675724	312378	432365	552344	506066	352845	905700	807877	3545494	433928	1136009	875580	674486	555159	349287	2080054	1315651	106307	1353350	1332635	1141108	742287	824295	1556281	1513447	502382	739990
Metabolism	Metabolism of Cofactors and Vitamins	Biotin metabolism	2.50744	3.06422e-14	-	-	1.98961	7.7197e-06		53427	12443	14036	71450	18527	14110	122048	26048	19155	45793	39999	36469	21072	34838	14204	16907	20481	26662	15219	44798	31020	156022	22264	44798	35844	27655	25985	15189	72198	40584	2657	39791	45610	38368	23419	24332	53214	47786	16859	16734
Metabolism	Metabolism of Cofactors and Vitamins	Folate biosynthesis	-	-	-	-	2.86792	0		77492	24250	21130	104591	38199	28264	269802	55794	49052	98019	76923	86401	39062	61632	28523	42287	54426	42641	32265	81276	81589	409255	37555	112958	87904	74430	56529	36823	240691	119934	8654	137168	124101	110868	75735	84350	148100	155966	54264	66159
Metabolism	Metabolism of Cofactors and Vitamins	Lipoic acid metabolism	-2.59483	1.11022e-16	-2.40429	0	-2.35033	8.66973e-12		8348	2846	2272	11494	2389	3900	33662	4651	6301	11118	11119	10049	3771	6358	4922	5780	6755	3862	3811	9479	10545	52990	4163	16723	10942	10173	7321	5183	40857	24316	2410	22803	22934	19024	14022	17348	26539	22859	9729	16723
Metabolism	Metabolism of Cofactors and Vitamins	Nicotinate and nicotinamide metabolism	2.76718	1.22693e-11	2.64744	0	2.71785	0		109224	27688	28951	146048	45531	32887	273921	57662	47914	113934	84119	82402	45059	74138	29248	46547	58327	57845	37832	102454	86429	379443	49757	122498	94324	68097	60624	37828	213278	139110	10235	143343	145080	123721	87743	85169	169902	160555	50586	80750
Metabolism	Metabolism of Cofactors and Vitamins	One carbon pool by folate	-2.78527	2.07546e-08	-2.80472	0	-	-		101028	31339	26907	134499	56072	30647	337834	74275	61850	122283	101428	96147	51805	76266	40996	47144	66198	58937	42658	103288	95308	442545	49577	138341	104145	85613	67950	41149	285994	141605	15588	152206	123937	110164	83878	95936	147842	151900	68898	94376
Metabolism	Metabolism of Cofactors and Vitamins	Pantothenate and CoA biosynthesis	2.89871	4.5253e-11	2.6546	0	2.78886	0		145302	37237	37934	192610	69269	40533	380401	88964	62222	143604	117752	109613	65939	100123	45008	60735	67711	80872	49081	130768	96333	478665	64806	148050	113211	88707	80327	48017	283461	180156	16484	185120	175778	148491	96387	107721	204819	188329	70490	107258
Metabolism	Metabolism of Cofactors and Vitamins	Porphyrin and chlorophyll metabolism	-	-	-3.19939	0	-2.68366	1.86909e-08		219467	63211	59752	297110	98000	56308	576930	149608	114177	247568	182771	172131	103673	160379	69608	79180	126908	116964	79067	211285	188378	653193	99153	252956	197945	130349	115108	65958	296386	207145	14301	212555	242332	206743	112769	149817	277225	300065	65995	110791
Metabolism	Metabolism of Cofactors and Vitamins	Retinol metabolism	-	-	-	-	-	-		24280	4759	6365	32876	5618	6335	46895	10005	7162	20283	13727	18179	8031	15605	3095	7518	8865	10779	6083	20153	14901	83930	9998	19589	17185	13678	11809	6794	49435	27970	2451	24891	22835	19688	10735	9893	26950	25564	14199	13309
Metabolism	Metabolism of Cofactors and Vitamins	Riboflavin metabolism	-3.07881	3.33067e-15	-3.09496	0	-3.01132	0		55561	16082	14962	74842	25173	20467	167464	38366	31246	67028	49880	53996	25925	41688	17942	29814	35522	29838	22136	56561	52729	245697	26691	71303	56515	47725	35071	23765	144274	95076	6498	100435	93717	81390	51677	52904	109831	111032	36955	48229
Metabolism	Metabolism of Cofactors and Vitamins	Thiamine metabolism	-2.0237	0.000619841	-	-	-	-		60468	20238	15858	79128	45562	21539	216217	57083	40964	78255	63243	57893	36687	48478	26937	37596	42734	40538	28843	62650	55724	233875	31787	83794	62072	49094	40663	26785	163341	116291	10580	129908	115565	95563	67707	74834	132953	116562	39452	67684
Metabolism	Metabolism of Cofactors and Vitamins	Ubiquinone and other terpenoid-quinone biosynthesis	-3.29751	0	-3.13691	0	-3.13787	0		38626	13895	10799	53768	14189	24115	152932	28230	31885	60278	46273	54270	18617	32244	18174	38958	38137	19211	21192	47821	57069	270715	21955	70724	56796	52034	31584	26476	193438	158202	10561	139906	159019	133049	78922	77473	185586	161153	51842	74770
Metabolism	Metabolism of Cofactors and Vitamins	Vitamin B6 metabolism	-2.13611	2.18781e-12	-	-	1.80281	4.31047e-05		30769	10585	8449	41720	17021	12381	106134	22512	21884	44756	32515	30299	16097	23975	13721	19899	26280	17917	14658	35167	37852	139164	16222	54275	38697	26931	22188	15320	96701	65262	5888	65224	61727	54039	39293	44518	73320	71676	23113	43207
Metabolism	Metabolism of Other Amino Acids		3.14411	2.31419e-08	-	-	3.09245	5.98777e-12		527746	129688	140501	711662	183345	145982	1234653	265828	226171	541542	381797	396995	205644	358817	124555	183816	281484	263077	175270	490167	424232	1770628	238292	581307	461983	321835	282680	168762	1028027	670520	57771	655438	649787	551576	344682	366565	748488	770380	267411	356469
Metabolism	Metabolism of Other Amino Acids	beta-Alanine metabolism	3.14077	1.55431e-15	-	-	2.83932	6.66134e-16		169077	35470	45075	228795	45980	42270	274339	61869	54659	156382	93352	89905	54888	104912	25116	38943	78534	79189	47397	149519	120070	360367	73540	158966	132318	62697	70160	40818	124617	99888	5389	100201	100440	96336	61328	52103	122310	164633	31460	51399
Metabolism	Metabolism of Other Amino Acids	Cyanoamino acid metabolism	2.30394	0.000446293	2.78357	0	2.74079	0		40546	14843	10999	55164	22118	10417	155808	32245	32914	59540	47656	43237	22799	32875	21019	26546	35067	22906	18840	45035	49773	194012	20893	75620	53950	37785	31168	17382	166721	107876	13605	99722	79412	70898	47888	64603	94018	100680	46092	69345
Metabolism	Metabolism of Other Amino Acids	D-Alanine metabolism	-1.87735	1.86003e-05	-	-	-2.11141	0		25454	5840	6523	33560	10023	7190	59111	13777	9224	23149	18805	16783	10224	16870	6558	11603	10120	13437	8565	21614	14739	70812	11450	23867	16949	14384	13313	8133	48847	49436	4324	48598	51591	40530	25017	26637	58245	45626	13515	27528
Metabolism	Metabolism of Other Amino Acids	D-Arginine and D-ornithine metabolism	1.24207	1.56447e-05	1.73778	0	-	-		4050	566	999	5325	710	593	4485	1030	295	2197	1745	1312	1041	2205	374	1962	538	1773	681	2652	828	4762	1402	1862	1322	1011	1346	605	3837	8546	872	6456	7429	5929	3662	3268	8611	5853	1879	4348
Metabolism	Metabolism of Other Amino Acids	D-Glutamine and D-glutamate metabolism	-2.39086	1.76459e-12	-2.37748	0	-2.3798	0		18375	6898	5032	24715	12090	6953	65778	17055	15794	28271	19982	17803	10681	15221	8171	8515	17091	11222	9646	21404	23435	65253	10060	31376	23340	15029	11652	8168	45812	33411	3685	38995	31346	25820	20586	21112	35046	36212	12021	24142
Metabolism	Metabolism of Other Amino Acids	Glutathione metabolism	-	-	-	-	-	-		130708	30330	34970	176945	37114	35130	312584	60144	49595	126837	91400	112832	47389	88987	26179	46811	65628	62116	41199	120206	103852	557389	57164	134340	112009	95203	75178	43145	310626	171542	11100	168512	182264	153120	87719	89341	209297	209978	77095	73199
Metabolism	Metabolism of Other Amino Acids	Phosphonate and phosphinate metabolism	2.45613	6.66134e-16	2.25586	0	2.18367	1.11022e-16		32446	6609	8626	43826	9063	7536	50847	11330	8582	29556	16269	17079	10217	19686	3864	8620	14841	15630	9486	28649	23732	75404	13755	31931	23871	12975	14629	8059	38714	26829	2462	26082	22596	21182	12826	15044	27672	32886	9999	13534
Metabolism	Metabolism of Other Amino Acids	Selenocompound metabolism	-2.2952	2.3444e-08	-	-	-	-		81057	21098	21235	108073	34715	27717	232727	49303	38310	82859	68816	73934	35642	57577	24496	31741	42160	43162	29184	74817	61436	349980	37360	88134	70527	63891	49687	32527	228145	132360	12120	128189	136468	106835	64239	70911	150862	131608	58485	67389
Metabolism	Metabolism of Other Amino Acids	Taurine and hypotaurine metabolism	-	-	-	-	-	-		26033	8034	7042	35259	11532	8176	78974	19075	16798	32751	23772	24110	12763	20484	8778	9075	17505	13642	10272	26271	26367	92649	12668	35211	27697	18860	15547	9925	60708	40632	4214	38683	38241	30926	21417	23546	42427	42904	16865	25585
Metabolism	Metabolism of Terpenoids and Polyketides		-	-	-2.98872	1.11022e-16	-	-		472404	122895	125551	635712	188616	125029	1159312	259563	230260	522339	363690	357514	194578	328332	127952	155185	282372	243796	167702	455371	410767	1547992	221395	563356	450059	294921	253618	149018	939963	567594	60363	574536	473479	422399	309563	298858	555377	648327	253482	364911
Metabolism	Metabolism of Terpenoids and Polyketides	Biosynthesis of 12-, 14- and 16-membered macrolides	-	-	-	-	2.35522	1.58841e-09		0	0	0	0	0	0	0	0	0	0	0	0	0	0	0	0	0	0	0	0	0	0	0	0	0	0	0	0	0	0	0	0	0	0	0	0	0	0	0	0
Metabolism	Metabolism of Terpenoids and Polyketides	Biosynthesis of ansamycins	-	-	-	-	-2.06282	1.11022e-16		13762	3997	3564	18071	9629	3659	36225	10979	7227	16686	10843	9497	7271	9877	4359	6096	9017	8898	5680	13655	11767	35299	6632	16418	12442	7780	7009	4238	27653	28222	3074	21774	28938	21595	8252	13962	31793	22952	8877	15545
Metabolism	Metabolism of Terpenoids and Polyketides	Biosynthesis of siderophore group nonribosomal peptides	-	-	2.22999	0	-	-		8253	2139	2212	11328	2234	7279	21886	2380	4401	10599	6731	8269	2726	5676	2257	13592	6561	3896	3562	8980	9629	47365	4574	12035	10273	7549	5617	6534	34746	40862	1711	39710	32103	33303	17012	15241	42605	48867	9993	11110
Metabolism	Metabolism of Terpenoids and Polyketides	Biosynthesis of type II polyketide backbone	-	-	-	-	-	-		0	0	0	0	0	0	0	0	0	0	0	0	0	0	0	0	0	0	0	0	0	0	0	0	0	0	0	0	0	0	0	0	0	0	0	0	0	0	0	0
Metabolism	Metabolism of Terpenoids and Polyketides	Biosynthesis of type II polyketide products	-	-	-	-	-1.06947	3.76274e-09		93	217	51	194	177	1	2465	1331	670	507	554	1013	476	564	196	104	39	2	69	0	87	484	11	68	131	439	100	33	0	1338	0	1638	109	1201	1077	264	662	5319	0	4
Metabolism	Metabolism of Terpenoids and Polyketides	Biosynthesis of vancomycin group antibiotics	-	-	-	-	-	-		12633	3370	3261	16795	4869	3636	39495	7057	5678	11426	13050	11041	5739	8695	5763	3510	5119	6550	3959	10857	7457	54833	5306	13679	9810	9984	8207	4881	37350	12401	2198	11913	8484	6654	6862	8644	9069	8805	9635	12879
Metabolism	Metabolism of Terpenoids and Polyketides	Carotenoid biosynthesis	-	-	-	-	-1.79739	0.0152441		4605	1359	1122	6302	1217	619	12086	3569	3068	4531	4464	3237	2290	3253	1972	590	1825	1821	926	3190	2713	5176	1644	3343	2562	1558	1456	579	18042	14258	3543	6279	308	326	3669	377	207	646	9187	12127
Metabolism	Metabolism of Terpenoids and Polyketides	Geraniol degradation	2.95988	1.42264e-12	-	-	2.88377	0		96775	22271	26446	132658	27137	23818	163499	34478	39847	108176	52844	59522	30898	62966	12829	22617	63659	45441	31942	96715	95409	260834	46106	113704	99910	44052	43293	24584	101877	74669	3070	77297	76318	74874	45968	33868	92989	139506	26503	33297
Metabolism	Metabolism of Terpenoids and Polyketides	Limonene and pinene degradation	3.05967	2.88658e-15	-	-	-	-		156248	29270	41064	210499	38246	30889	217655	48755	41141	133284	76260	72877	45914	93530	17872	26467	65369	71440	39915	132411	99369	291356	66656	135903	115230	51453	60423	30625	95352	83244	6004	83760	84230	74291	44603	39321	96542	124775	27441	42529
Metabolism	Metabolism of Terpenoids and Polyketides	Polyketide sugar unit biosynthesis	2.23886	4.52697e-08	2.32832	0	2.48115	0		30634	9688	8046	40730	15840	9736	109576	22168	18497	34778	35022	29950	16431	23446	16069	8842	17501	17517	11931	29201	24586	137444	14272	40768	29610	26269	21653	13398	97229	37656	6033	40361	31543	24514	21470	28394	33605	34968	24521	34826
Metabolism	Metabolism of Terpenoids and Polyketides	Prenyltransferases	-3.01723	1.57541e-13	-2.93185	0	-2.91245	0		49516	16324	13019	65775	28584	14970	180915	43365	34335	62804	55468	50497	27827	39434	23504	23749	32175	28678	21432	49593	44576	207861	24083	71698	50168	44673	33981	20707	159567	89304	11855	89143	70254	59231	51227	56336	80894	77329	41683	70715
Metabolism	Metabolism of Terpenoids and Polyketides	Sesquiterpenoid biosynthesis	-	-	-	-	-	-		0	0	0	0	0	0	0	0	0	0	0	0	0	0	0	0	0	0	0	0	0	0	0	0	0	0	0	0	0	0	0	0	0	0	0	0	0	0	0	0
Metabolism	Metabolism of Terpenoids and Polyketides	Terpenoid backbone biosynthesis	-3.10484	3.02012e-11	-	-	-	-		73403	25184	19532	97356	48796	21200	274643	65046	55391	103721	79802	78542	41561	58998	32562	35692	59301	45421	35805	81636	81735	354653	38505	115325	87753	72356	52097	30911	257835	127159	16723	138345	94457	84604	75303	73787	111833	123164	66853	99663
Metabolism	Metabolism of Terpenoids and Polyketides	Tetracycline biosynthesis	-	-	-	-	-	-		21751	7022	5970	29742	8338	7667	76109	15330	15248	28741	20887	26999	10107	17714	6792	11252	17602	11049	9902	23666	27784	125049	11075	30638	25895	22885	15394	9888	88973	49139	4779	53980	38968	35226	27924	20179	46193	53397	23905	23987
Metabolism	Metabolism of Terpenoids and Polyketides	Zeatin biosynthesis	-2.14925	6.51262e-08	-	-	-	-		4731	2054	1264	6262	3549	1555	24758	5105	4757	7086	7765	6070	3338	4179	3777	2674	4204	3083	2579	5467	5655	27638	2531	9777	6275	5923	4388	2640	21339	9342	1373	10336	7767	6580	6196	8485	8985	8599	4884	8229
Metabolism	Nucleotide Metabolism		-3.91597	3.44169e-15	-3.78882	0	-3.77016	0		617312	193705	163774	821940	339743	210400	2099365	478237	394849	771050	622501	619567	318043	475705	244801	316035	418917	357423	274339	638379	598674	2790500	308284	846915	644384	557755	414994	267835	1956596	1179154	124230	1235922	1078057	894734	668674	673591	1238933	1134042	506478	757471
Metabolism	Nucleotide Metabolism	Purine metabolism	-3.5999	8.88178e-16	-3.452	0	-3.438	0		381509	115128	101599	509809	194661	131855	1218607	275770	229436	468177	360579	369961	186520	289270	136511	190165	255709	215199	164942	391889	369824	1669312	189238	513544	394860	329183	249444	163066	1140248	716347	70437	736307	677594	560471	395520	407483	777467	710444	294663	431381
Metabolism	Nucleotide Metabolism	Pyrimidine metabolism	-3.62917	3.88578e-14	-3.52065	0	-3.49803	1.11022e-16		235803	78577	62175	312131	145082	78545	880758	202467	165413	302873	261922	249606	131523	186435	108290	125870	163208	142224	109397	246490	228850	1121188	119046	333371	249524	228572	165550	104769	816348	462807	53793	499615	400463	334263	273154	266108	461466	423598	211815	326090
Metabolism	Xenobiotics Biodegradation and Metabolism		3.78939	1.0739e-10	-	-	-	-		1151689	250371	306222	1556152	347825	260493	2031822	458455	415083	1129693	656789	679501	383927	734784	178550	272655	606114	553004	350587	1057049	915878	2889599	519662	1173939	994691	520033	510007	279185	1343335	928896	73591	929123	878607	766630	428719	434647	1017668	1174031	373510	455504
Metabolism	Xenobiotics Biodegradation and Metabolism	1,1,1-Trichloro-2,2-bis(4-chlorophenyl)ethane (DDT) degradation	0.751922	5.609e-10	-	-	1.13938	0		18	21	6	53	126	7	47	2	244	405	5	19	3	22	2	0	546	24	74	242	470	105	134	835	701	15	0	1	0	3	0	11	6	3	0	0	4	2	0	0
Metabolism	Xenobiotics Biodegradation and Metabolism	Aminobenzoate degradation	3.07052	3.5083e-14	-	-	2.75058	3.88578e-15		163987	31483	43410	221844	38106	31616	244179	46080	45732	146253	82075	85374	46309	97512	19250	29687	77509	74707	45169	145548	120395	397547	71620	157275	132012	66151	69323	34280	174075	92647	8076	98134	79010	73042	43071	40918	92826	125639	46441	47377
Metabolism	Xenobiotics Biodegradation and Metabolism	Atrazine degradation	2.2755	1.04292e-11	-	-	-	-		16530	4491	4690	22862	6577	2566	20672	6013	8068	23736	7685	6626	5439	10636	2020	3830	15384	8755	7303	19356	22958	18170	8859	24527	20586	3905	5859	2475	116	17430	443	14210	21996	18632	4483	8726	24840	30185	992	2757
Metabolism	Xenobiotics Biodegradation and Metabolism	Benzoate degradation	2.96354	1.70994e-11	-	-	2.78	4.44089e-16		150781	33367	40409	204592	44008	33535	242208	53883	58786	159163	81355	80607	47668	96434	20569	32316	92215	71895	48487	145028	138961	330146	69962	170073	142584	61789	64238	35338	140955	127481	9813	136573	114310	106867	59735	56892	135546	189950	43358	67140
Metabolism	Xenobiotics Biodegradation and Metabolism	Bisphenol degradation	-	-	-2.62341	7.92927e-05	-	-		37539	9147	10097	50875	13458	6630	66089	17587	19423	45374	21864	20557	13082	25714	6249	4716	27681	18348	13588	38074	38510	68659	19620	48114	43963	15730	14925	7423	21942	14823	1985	15518	8767	9163	7280	5427	9857	23741	7580	11328
Metabolism	Xenobiotics Biodegradation and Metabolism	Caprolactam degradation	2.7882	1.88571e-12	-	-	2.6614	3.33067e-16		72098	15057	19407	98318	18193	18136	113325	24622	25178	72120	37113	41607	22145	45850	8208	17628	40265	32861	21094	67265	60374	176508	32925	75344	66342	30057	30804	17915	63932	55128	1911	56570	60528	55729	33857	26368	72325	91771	16555	24892
Metabolism	Xenobiotics Biodegradation and Metabolism	Chloroalkane and chloroalkene degradation	-	-	-	-	-	-		112699	25527	29651	150644	42979	22176	224278	57596	40280	106873	70051	70256	43528	74508	22093	27362	51318	58042	33868	99215	77086	283109	49659	103482	88591	52881	51428	26008	137163	73368	7763	73344	54747	52748	36733	34067	66794	89447	37585	44699
Metabolism	Xenobiotics Biodegradation and Metabolism	Chlorocyclohexane and chlorobenzene degradation	2.69586	3.33067e-16	2.25204	0	2.42692	0		48038	9557	12818	65341	11553	9285	74932	14661	15105	44765	23994	27821	14053	29261	5206	8327	24407	21848	13439	43550	37071	129573	21448	47020	41943	20733	20798	10135	57070	20911	2192	17933	16283	15024	6545	7122	19092	25077	15795	8435
Metabolism	Xenobiotics Biodegradation and Metabolism	Dioxin degradation	2.28774	1.1355e-08	-	-	-	-		21358	4819	5542	28433	9648	8213	35020	11815	8978	21174	11571	9607	8360	13734	3404	9514	11334	11562	7289	19382	15951	25046	10568	20095	17729	6279	7773	6681	14542	35725	2448	36855	37198	28922	14015	15432	42009	30350	5828	11863
Metabolism	Xenobiotics Biodegradation and Metabolism	Drug metabolism - cytochrome P450	2.69741	4.20275e-12	-	-	2.39302	6.05349e-12		91595	17080	24202	123789	19434	18611	150168	29620	20724	72827	47011	56820	27335	55606	10196	21025	33600	41087	22451	76147	55126	270588	36759	71511	61183	42991	41357	20612	124810	70295	3951	62357	74238	63647	27214	31163	86455	90858	32215	23047
Metabolism	Xenobiotics Biodegradation and Metabolism	Drug metabolism - other enzymes	2.36895	3.88056e-12	2.31805	0	2.31467	0		59768	15915	15572	79084	27495	16688	168336	33898	28983	61902	53878	45880	26468	40912	21561	23658	30147	32517	21150	54883	44002	209538	27248	67187	50109	39649	34044	20495	128691	73392	7670	81974	70013	57603	40747	45399	79930	71053	32156	54526
Metabolism	Xenobiotics Biodegradation and Metabolism	Ethylbenzene degradation	1.85876	8.19089e-07	-	-	-2.06862	0		40306	7361	10426	53888	8898	8691	63482	13751	9920	31572	21643	21296	11976	24664	5609	7418	13761	18079	9550	32091	22681	88332	16136	33261	26099	17071	16841	9362	40338	29310	2947	28328	29894	22513	11756	15472	32426	26354	11637	15410
Metabolism	Xenobiotics Biodegradation and Metabolism	Fluorobenzoate degradation	2.23524	6.47848e-12	-	-	2.11319	2.22045e-16		16238	4105	4522	22541	4715	4275	27154	6868	8319	21164	8892	10611	5603	11870	2064	3725	13187	7524	5894	17494	19427	38054	8335	22267	20691	7377	7432	4455	12543	9920	545	10598	8522	9571	4644	3916	10680	21733	4411	1428
Metabolism	Xenobiotics Biodegradation and Metabolism	Metabolism of xenobiotics by cytochrome P450	2.57396	2.76871e-10	-	-	2.3879	3.96816e-12		79727	14811	21015	107665	16869	16780	138082	26852	18012	62361	42081	53069	24187	48969	9144	19824	28069	35665	19218	65788	46546	257952	31704	61085	52738	40892	37456	19017	124807	69578	3836	61433	74163	63034	26712	30989	86103	88170	31925	21812
Metabolism	Xenobiotics Biodegradation and Metabolism	Naphthalene degradation	2.60989	7.10113e-08	-	-	-	-		86695	18646	22734	116516	27509	18351	158945	38037	31967	81796	50591	52822	29968	55993	14114	18826	41632	41893	25463	76826	62657	217607	38721	82695	71419	40481	38086	20263	115289	83943	7857	80545	75180	61914	31731	35053	84302	90039	34811	38244
Metabolism	Xenobiotics Biodegradation and Metabolism	Nitrotoluene degradation	2.62464	7.77156e-16	-	-	1.78451	2.91581e-06		30352	7292	7893	39898	17308	11145	63143	21928	11046	27697	18874	17243	14537	20627	6223	8925	12031	17964	9294	25670	15250	50238	13153	21704	19257	10638	12082	9571	13139	16051	553	14667	22768	17038	11390	8816	24734	18704	3167	6581
Metabolism	Xenobiotics Biodegradation and Metabolism	Polycyclic aromatic hydrocarbon degradation	-	-	-2.42376	0	-2.54601	0		49144	10560	12917	66281	14866	7466	73528	18678	19201	47907	27367	19930	15820	29747	8124	7154	25658	23360	15178	44582	37099	60388	23188	51838	41804	13669	18026	7600	26634	36355	4451	41681	31930	24197	15849	18362	32888	36854	9967	26132
Metabolism	Xenobiotics Biodegradation and Metabolism	Styrene degradation	2.59549	8.08242e-14	2.12306	0	2.42745	0		36068	8335	9984	49688	8931	6615	54833	9226	14251	41456	17867	19699	9988	21737	3719	3806	25976	16805	12825	38018	40886	96719	17180	44792	37721	15230	15621	7335	43407	11530	1518	15171	1364	7464	8725	2009	4266	32349	11246	9519
Metabolism	Xenobiotics Biodegradation and Metabolism	Toluene degradation	-2.71583	2.13281e-09	-2.68359	0	-2.54739	1.48612e-11		37113	10730	10376	51651	11354	14483	97863	19894	23506	51062	29316	35832	14209	27550	9092	20445	33167	17265	15543	42335	48672	166566	19394	60905	49578	31244	22476	16027	94155	74062	4121	64654	82782	67669	34690	41874	95343	80090	23953	30799
Metabolism	Xenobiotics Biodegradation and Metabolism	Xylene degradation	-	-	-	-	-	-		1635	2067	551	2189	5798	5224	15538	7444	7360	10086	3556	3825	3249	3438	1703	4469	8227	2803	3710	5555	11756	4754	3049	9929	9641	3251	1438	4192	9727	16944	1511	18567	14908	11850	9542	6642	17248	11665	3888	9515
Organismal Systems			-	-	-3.46735	1.57474e-11	-	-		154667	43552	41345	207439	77897	41660	441756	97619	84233	183900	131044	134085	71202	111399	48809	53441	102256	86423	58768	157529	146850	637212	73817	209892	164642	117393	95919	55731	382472	185929	20087	187353	179406	152645	95391	125793	203451	229640	94033	126178
Organismal Systems	Circulatory System		-2.69854	1.82266e-07	-2.95208	0	-2.72872	6.99441e-15		20038	4390	5433	27337	4495	3191	43067	10236	6587	17801	12274	17542	6990	13593	2743	2437	8386	8984	5671	17900	14192	81689	8067	17067	15182	14637	10490	4579	37509	2433	688	2998	502	1876	2229	531	1080	8130	8709	1576
Organismal Systems	Circulatory System	Cardiac muscle contraction	-2.68972	1.82266e-07	-2.82763	0	-2.67211	6.99441e-15		20038	4390	5433	27337	4495	3191	43067	10236	6587	17801	12274	17542	6990	13593	2743	2437	8386	8984	5671	17900	14192	81689	8067	17067	15182	14637	10490	4579	37509	2433	688	2998	502	1876	2229	531	1080	8130	8709	1576
Organismal Systems	Digestive System		-	-	2.57483	0	2.57763	0		828	1584	226	1030	2817	1859	28055	2798	4997	5117	8062	6681	2314	2082	4605	677	3800	1313	1589	3130	5503	43673	1057	11664	6873	7742	5412	3942	40044	14390	2214	13016	14488	10067	4115	15609	14819	12122	9513	10562
Organismal Systems	Digestive System	Bile secretion	-	-	-	-	-	-		0	0	0	0	0	0	0	0	0	0	0	0	0	0	0	0	82	0	0	0	0	0	0	0	0	0	0	0	0	0	0	7	0	0	0	0	0	0	0	0
Organismal Systems	Digestive System	Carbohydrate digestion and absorption	-	-	1.86941	0	1.7663	1.11022e-16		140	25	6	146	145	1694	2285	228	173	395	308	362	123	322	50	24	126	49	88	244	554	2812	68	3344	862	1064	1349	1911	7565	10581	1004	10551	14321	9342	2020	10314	14396	9199	1934	4531
Organismal Systems	Digestive System	Mineral absorption	-	-	1.83596	0	1.96643	0		666	1033	209	818	2543	105	13903	2347	3205	4120	3632	3300	1536	1285	1980	599	2754	1237	1349	2526	3933	20636	901	5393	4306	3552	2207	1099	18076	3722	1027	2326	132	709	1621	2786	417	2885	4772	4872
Organismal Systems	Digestive System	Pancreatic secretion	-	-	-	-	-	-		0	0	0	0	0	0	0	0	0	0	0	0	0	0	0	0	0	0	0	0	0	0	0	0	0	0	0	0	0	0	0	0	0	0	0	0	0	0	0	0
Organismal Systems	Digestive System	Protein digestion and absorption	-	-	-	-	1.99314	0		22	526	11	66	129	60	11867	223	1619	602	4122	3019	655	475	2575	54	838	27	152	360	1016	20225	88	2927	1705	3126	1856	932	14403	87	183	132	35	16	474	2509	6	38	2807	1159
Organismal Systems	Endocrine System		0	1.0255e-10	-	-	0	0		41344	15101	11260	55483	32134	12363	153828	32474	35745	68287	45032	41839	23686	32860	19830	23320	44344	27384	21610	52513	60465	209730	24462	85640	67176	38432	31287	18670	141593	81373	8354	77342	78521	67892	42545	58163	90467	99790	33953	57127
Organismal Systems	Endocrine System	Adipocytokine signaling pathway	-	-	-	-	2.29011	0		5526	3213	1538	7182	8497	1655	31945	7455	8392	13265	10310	5957	5237	5151	5897	5209	9020	5368	4358	9155	11288	26740	4208	15898	12295	5469	4718	2789	16903	13679	960	13310	15774	13671	8358	11619	18302	19558	3218	10392
Organismal Systems	Endocrine System	GnRH signaling pathway	-	-	-	-	1.21322	0		0	0	0	0	0	0	0	0	0	0	0	0	0	0	0	0	0	0	0	0	0	0	0	0	0	0	0	0	0	0	0	7	0	0	0	0	0	0	0	0
Organismal Systems	Endocrine System	Insulin signaling pathway	-	-	2.39439	0	2.29155	0		4870	1939	1320	6632	3616	3271	20508	3585	4600	9461	5580	5433	2768	4094	2373	5769	6515	3174	3050	6885	9167	29071	2936	16110	9612	5791	5503	4463	32745	30856	3533	27216	30472	23662	12311	22275	33714	27406	8890	19505
Organismal Systems	Endocrine System	Melanogenesis	-0.441263	7.18481e-09	-	-	0.976594	0		2	6	0	7	4	0	20	22	8	121	32	81	30	121	10	31	16	1	5	21	19	9	5	82	191	72	82	50	1	1	20	6	1	0	30	1	0	2	132	84
Organismal Systems	Endocrine System	PPAR signaling pathway	2.54956	7.56417e-12	2.52266	0	2.65213	0		26378	8204	7144	35543	16662	5843	77067	16347	19063	39036	22864	22164	12566	19278	8963	9612	25218	15870	12002	31088	34630	108941	14975	45724	38375	19146	16177	8546	64875	30355	3303	30434	24300	24057	17677	18595	29521	44418	15959	22483
Organismal Systems	Endocrine System	Progesterone-mediated oocyte maturation	-2.15538	1.04723e-08	-2.24722	0	-2.07749	8.62448e-10		4551	1726	1253	6097	3291	1540	19319	4889	3524	6198	5588	5604	2984	3885	2469	2657	3419	2959	2136	5108	4985	25831	2260	7171	5577	5205	3569	2211	14651	6423	534	6235	7723	6493	4157	5670	8922	8400	2998	3962
Organismal Systems	Endocrine System	Renin-angiotensin system	-	-	1.6011	0	1.80945	0		17	13	5	22	64	54	4969	176	158	206	658	2600	101	331	118	42	156	12	59	256	376	19138	78	655	1126	2749	1238	611	12418	59	4	134	251	9	12	3	8	6	2756	701
Organismal Systems	Environmental Adaptation		-2.70183	2.72616e-10	-	-	-	-		26592	7558	6986	35287	14922	8311	89129	20382	14310	31245	23842	29418	13396	20282	8368	13022	16475	15504	10395	26469	23358	149026	12199	33582	26825	27208	19020	11629	101745	47831	5359	44735	39062	33963	23527	24422	45508	47978	26922	28680
Organismal Systems	Environmental Adaptation	Circadian rhythm - plant	-	-	-	-	-	-		11	17	6	26	54	5	32	9	125	527	5	21	1	17	2	0	404	9	53	140	382	41	31	827	242	13	0	2	3	669	11	916	497	606	431	144	337	2659	0	1186
Organismal Systems	Environmental Adaptation	Plant-pathogen interaction	-2.53951	7.5075e-10	-	-	-	-		26581	7541	6980	35261	14868	8306	89097	20373	14185	30718	23837	29397	13395	20265	8366	13022	16071	15495	10342	26329	22976	148985	12168	32755	26583	27195	19020	11627	101742	47162	5348	43819	38565	33357	23096	24278	45171	45319	26922	27494
Organismal Systems	Excretory System		2.41898	1.32913e-09	-	-	-	-		8069	1743	2156	10963	2160	2915	11875	3192	3170	7861	4275	3678	2627	5042	980	907	4037	3615	2225	7064	5751	9066	3513	8104	6219	1913	2700	2254	160	4822	210	7415	8252	5514	2890	3021	7770	7831	167	4117
Organismal Systems	Excretory System	Proximal tubule bicarbonate reclamation	-	-	-	-	-	-		4153	1203	1160	5765	1464	2323	7996	2320	2978	5883	2674	2532	1607	2997	638	527	3655	1890	1605	4494	4996	5068	2149	6432	5017	1325	1456	1758	160	4822	188	7415	8252	5514	2886	3021	7770	7831	159	4105
Organismal Systems	Excretory System	Vasopressin-regulated water reabsorption	1.6036	0	-	-	-	-		3916	540	996	5198	696	592	3879	872	192	1978	1601	1146	1020	2045	342	380	382	1725	620	2570	755	3998	1364	1672	1202	588	1244	496	0	0	22	0	0	0	4	0	0	0	8	12
Organismal Systems	Immune System		-	-	-2.86103	0	-2.61712	3.44169e-15		17077	4762	4554	22812	8255	4271	49368	13007	8295	17249	15015	14680	8494	12602	5841	6184	7935	9422	5676	15554	12019	60929	7406	18251	14276	12422	9826	5554	29309	16781	1118	18600	22629	17638	8786	14110	25053	21360	6013	9327
Organismal Systems	Immune System	Antigen processing and presentation	-2.15538	1.04723e-08	-2.24943	0	-2.07749	8.62448e-10		4551	1726	1253	6097	3291	1540	19319	4889	3524	6198	5588	5604	2984	3885	2469	2657	3419	2959	2136	5108	4985	25831	2260	7171	5577	5205	3569	2211	14651	6423	534	6235	7723	6493	4157	5670	8922	8400	2998	3962
Organismal Systems	Immune System	Fc gamma R-mediated phagocytosis	-	-	-	-	1.22247	0		0	0	0	0	0	0	0	0	0	0	0	0	0	0	0	0	0	0	0	0	0	0	0	0	0	0	0	0	0	0	0	7	0	0	0	0	0	0	0	0
Organismal Systems	Immune System	Hematopoietic cell lineage	1.02987	4.66294e-13	-	-	-	-		6	6	2	13	47	3	17	0	92	136	2	4	1	10	0	0	139	8	31	81	132	40	64	204	262	7	0	0	0	1	0	2	3	1	0	0	2	1	0	0
Organismal Systems	Immune System	NOD-like receptor signaling pathway	-2.15546	9.86042e-09	-2.24614	0	-2.07771	8.97689e-10		4551	1726	1253	6097	3291	1540	19319	4889	3524	6198	5588	5604	2984	3885	2469	2657	3419	2959	2136	5108	4985	25831	2260	7171	5577	5205	3569	2211	14651	6423	534	6235	7723	6493	4157	5670	8922	8400	2998	3962
Organismal Systems	Immune System	RIG-I-like receptor signaling pathway	1.71234	2.60574e-09	-	-	-1.62864	1.99437e-09		7969	1304	2046	10605	1626	1188	10713	3229	1155	4717	3837	3468	2525	4822	903	870	958	3496	1373	5257	1917	9227	2822	3705	2860	2005	2688	1132	7	3934	50	6121	7180	4651	472	2770	7207	4559	17	1403
Organismal Systems	Nervous System		2.83002	1.87628e-14	-2.38594	5.92861e-09	-	-		40719	8414	10730	54527	13114	8750	66434	15530	11129	36340	22544	20247	13695	24938	6442	6894	17279	20201	11602	34899	25562	83099	17113	35584	28091	15039	17184	9103	32112	18299	2144	23247	15952	15695	11299	9937	18754	32429	8756	14789
Organismal Systems	Nervous System	Glutamatergic synapse	2.3511	1.87628e-14	-1.75641	5.92861e-09	-	-		40719	8414	10730	54527	13114	8750	66434	15530	11129	36340	22544	20247	13695	24938	6442	6894	17279	20201	11602	34899	25562	83099	17113	35584	28091	15039	17184	9103	32112	18299	2144	23247	15952	15695	11299	9937	18754	32429	8756	14789
Unclassified			4.03471	1.3457e-05	4.07412	0	4.11454	2.77556e-15		3486046	953522	933985	4688931	1515070	1306408	9177905	1977612	1727376	3965762	2787731	2831549	1494901	2457261	993270	1652474	2192390	1876458	1326551	3474019	3247272	13098735	1639086	4301301	3397023	2416789	2028149	1437616	8065160	6057535	453825	5894965	6190248	5208112	3098357	3371811	7152477	6931150	2082780	2875472
Unclassified	Cellular Processes and Signaling		-	-	3.32702	6.46048e-09	3.53989	4.00791e-13		726978	247414	202133	989279	389241	347287	2545085	539061	509490	1043412	720373	822961	371592	585130	270908	502664	637361	419403	348317	847252	945958	4004957	379329	1176955	949599	734985	533256	403885	2488548	1765856	106792	1720139	1903235	1627161	952315	1037029	2224595	2177035	601294	742071
Unclassified	Cellular Processes and Signaling	Cell division	-1.82162	1.46388e-05	-1.736	2.99652e-10	1.53075	0.00135781		16581	4638	4450	22381	6035	6011	49860	8127	8596	17437	15897	15050	6971	11362	6324	8695	9522	8406	5889	16489	14694	78009	7376	20338	15918	13342	10602	7111	46768	27902	2071	24711	30162	25415	13658	17730	35406	31055	10792	12560
Unclassified	Cellular Processes and Signaling	Cell motility and secretion	-	-	-	-	2.64389	1.79634e-13		50775	16080	14241	69950	19749	17490	165312	32879	31781	67828	46113	59635	23251	40275	15683	34990	40491	26165	21913	55687	63253	292677	24938	72927	61859	50851	35668	22556	175444	100278	6466	97640	86727	85534	54687	47504	110295	129027	43798	37877
Unclassified	Cellular Processes and Signaling	Electron transfer carriers	-	-	-	-	-	-		8422	1756	2151	11066	3936	7968	14760	5125	2139	6576	5088	3758	3590	5339	1499	2983	1973	4576	2143	6527	2464	8827	3397	4932	3805	2214	2949	5816	1071	21112	424	18415	36014	24431	15343	13297	37294	23929	103	12699
Unclassified	Cellular Processes and Signaling	Germination	2.25601	0	1.54217	5.98219e-06	1.28822	0		2778	2160	600	2436	13080	138	21745	12150	4115	7380	4560	2454	6228	3697	3283	3084	3122	6589	3071	4338	1518	235	2328	1665	3360	1714	1639	678	1	2	97	123	0	0	0	1	0	2	13	593
Unclassified	Cellular Processes and Signaling	Inorganic ion transport and metabolism	2.8101	3.94115e-11	-	-	-	-		149590	33146	40145	202897	40366	46154	285521	60706	49561	141659	90825	98561	50920	96081	25332	53047	70885	70376	44239	134415	111030	439805	63633	146598	117394	76421	71537	46778	205522	166936	7678	154829	187563	159503	82878	91380	219355	211184	50763	62438
Unclassified	Cellular Processes and Signaling	Membrane and intracellular structural molecules	-2.87676	3.22344e-06	-	-	2.82474	5.25062e-07		157902	46956	43979	217253	53331	68838	524131	99591	89921	192242	144696	190983	70345	124237	47942	96489	112053	77959	62203	167453	176259	960804	74293	231296	184029	168293	120442	84627	564118	313207	17651	310707	357987	303315	168685	207797	417652	391572	126081	114621
Unclassified	Cellular Processes and Signaling	Other ion-coupled transporters	-3.33867	2.19824e-13	-	-	-2.53757	1.34678e-07		139243	59791	40385	194186	74850	107808	595217	115386	143245	261354	175521	186811	77085	125592	70851	146009	177309	79007	88568	195432	264025	893441	85686	320780	247358	177024	119520	114586	624435	603870	34889	585424	642827	545762	321573	343138	748465	723400	159976	254445
Unclassified	Cellular Processes and Signaling	Other transporters	-	-	-	-	2.53959	0		39853	14318	11144	54403	22171	16595	161038	30703	31334	61799	43284	54621	21092	33628	15478	20406	38852	23163	20655	48407	57753	281770	21410	70261	57312	49570	33579	22384	184811	102435	7673	100493	120182	94419	60358	60719	131870	126198	45404	52652
Unclassified	Cellular Processes and Signaling	Pores ion channels	-	-	3.06779	0	3.26073	0		79954	31064	23679	113128	30211	40858	341560	50070	68021	136890	93867	123751	38772	70263	35109	66610	96585	40966	42892	108871	148018	672059	43923	180536	140452	113936	78185	55449	414964	244038	11711	238509	273129	241114	128166	163438	323738	344410	92086	82713
Unclassified	Cellular Processes and Signaling	Signal transduction mechanisms	-	-	2.90359	0	2.80375	1.17129e-13		60524	23381	16650	81194	43510	33975	242447	47639	53303	101808	69117	70534	33726	49619	28537	50941	65982	39775	35944	79552	96185	368574	36402	113444	95398	68249	47657	39106	266704	183188	15294	181574	167942	147593	106033	91695	200462	196109	70148	96103
Unclassified	Cellular Processes and Signaling	Sporulation	-	-	-2.45919	0	-	-		21356	14124	4709	20385	82002	1452	143494	76685	27474	48439	31405	16803	39612	25037	20870	19410	20587	42421	20800	30081	10759	8756	15943	14178	22714	13371	11478	4794	4710	2888	2838	7714	702	75	934	330	58	149	2130	15370
Unclassified	Genetic Information Processing		3.45009	5.9952e-15	-2.7196	1.43408e-12	-	-		829892	189345	216646	1102762	322344	257772	1800625	407840	286699	745536	571181	535040	322936	536941	191797	279340	348710	433490	254526	721589	517520	2365102	353759	750111	588055	435463	409803	270294	1258228	826794	71239	863215	847783	703826	457090	473421	978409	885866	315550	449636
Unclassified	Genetic Information Processing	Protein folding and associated processing	2.55161	2.4636e-08	-	-	2.53063	2.18854e-11		175932	48009	47533	237898	69551	60231	437404	90782	87048	201501	139617	132935	71976	121545	50219	73464	112547	91453	66445	176175	168985	595566	82421	216302	170477	109982	95609	65057	334867	285145	18748	275311	321665	263110	139815	162903	365558	345697	85611	126759
Unclassified	Genetic Information Processing	Replication, recombination and repair proteins	3.52555	3.33067e-16	-2.6012	0	-2.65254	5.32907e-15		519654	94449	133385	687866	156938	138232	821542	197462	100055	359216	280606	243237	172456	305102	80610	108174	128080	254588	120275	393805	197844	989937	200489	328789	255218	176194	208831	129835	383201	229558	23690	261699	234600	189682	138048	129095	267576	225443	96118	147230
Unclassified	Genetic Information Processing	Restriction enzyme	-	-	-	-	2.47678	0		3758	3686	754	3060	16437	2960	66369	16192	10145	11106	15844	15626	8865	7172	8529	14893	6617	8392	5934	7571	6044	85676	4402	12025	10315	17087	10150	6700	58654	13565	1795	22495	2950	9277	14247	12188	10153	11025	11499	13478
Unclassified	Genetic Information Processing	Transcription related proteins	-	-	-	-	-	-		4115	898	1095	5585	883	4836	4716	1166	1283	4495	1880	1658	1163	2682	416	3643	2363	1888	1427	3902	3738	5068	1852	4339	3584	1434	1656	3683	3784	19290	760	18978	22080	17599	5865	9011	25000	21302	2308	4285
Unclassified	Genetic Information Processing	Translation proteins	-3.0392	5.44009e-15	-	-	-	-		126433	42303	33879	168353	78535	51513	470594	102238	88168	169218	133234	141584	68476	100440	52023	79166	99103	77169	60445	140136	140909	688855	64595	188656	148461	130766	93557	65019	477722	279236	26246	284732	266488	224158	159115	160224	310122	282399	120014	157884
Unclassified	Metabolism		3.31822	4.4862e-05	3.4996	0	-	-		640544	174570	170311	860844	275116	264792	1593242	345941	320076	731265	507233	466949	269058	441241	188543	282462	405846	342610	242636	634157	597412	2069272	301987	784802	619347	394653	346698	270658	1400646	1219032	103960	1131921	1174220	971173	569147	617901	1336672	1304538	401869	600218
Unclassified	Metabolism	Amino acid metabolism	2.45758	2.25247e-07	-	-	-	-		65610	14020	17049	87544	20550	27763	130732	26848	20101	55349	43879	39177	23430	40901	14905	22695	25445	32346	19362	54893	37905	171921	27857	58900	44142	30955	31663	25884	94948	70472	6063	68311	68965	57493	32498	39565	79858	70778	24738	35128
Unclassified	Metabolism	Biosynthesis and biodegradation of secondary metabolites	1.80748	0.00311361	-	-	-1.93111	5.21482e-07		28684	7539	7974	39502	9272	12890	47374	12080	13089	34612	16626	15083	9993	18704	4892	10047	21492	14242	11211	30327	31659	52807	14018	36377	29432	10838	12044	10915	20173	53114	1907	51342	66605	54047	24772	29098	74347	77608	6092	18806
Unclassified	Metabolism	Carbohydrate metabolism	2.50757	1.00796e-09	2.60956	0	2.45729	0		22676	8043	6083	30388	14407	16868	72867	15430	16502	33220	24464	15989	12151	16500	11940	10742	19942	13992	10825	25716	27050	70281	11752	40655	27803	14878	14553	16103	61843	79005	5507	69758	96162	69566	19743	51601	101275	82228	17815	28102
Unclassified	Metabolism	Energy metabolism	2.81176	8.82023e-08	2.73968	0	2.91922	0		184439	52263	48757	246677	87367	71137	518656	109521	98323	202761	165432	146426	84508	129672	65638	84588	108735	101035	66324	179129	156349	660100	84533	215769	174137	122310	103839	76204	418533	286469	27060	260522	252638	225675	179877	148083	301859	321097	112678	172167
Unclassified	Metabolism	Glycan biosynthesis and metabolism	-	-	-	-	2.31165	1.05804e-13		12759	4292	3644	17659	5497	8857	48162	9745	8628	17499	12398	18064	6451	10782	4015	10171	10426	6762	5645	14779	16411	92561	6267	18940	16726	15678	10310	9352	52880	43548	1175	39802	59303	46290	20918	25936	66087	55441	11834	11898
Unclassified	Metabolism	Lipid metabolism	-2.27703	2.4236e-07	-	-	-2.30885	3.36398e-14		15975	8048	4714	22067	16207	7430	62368	18158	19701	39889	16020	18545	10603	14858	6208	10750	28189	12357	13522	27813	40140	80088	11693	42260	35930	17541	11790	9032	75544	91366	7070	78572	103808	76755	29649	44797	109897	97759	24714	32708
Unclassified	Metabolism	Metabolism of cofactors and vitamins	-	-	-	-	-	-		41493	11066	11398	56676	14791	15048	95070	17954	20450	51165	28547	32776	15180	28415	8580	24687	31352	21051	16455	44448	46897	162594	20281	54183	46423	27706	22876	16068	91713	87110	4513	81197	91150	79736	41306	41500	108118	108817	24475	30336
Unclassified	Metabolism	Nucleotide metabolism	-	-	-	-	-	-		1168	1169	210	1010	4762	11035	13541	4292	3406	3052	4264	1113	2488	1461	2530	12104	1721	2390	2021	2350	1543	1319	1511	1579	1636	1433	1027	7939	5492	42293	1086	39529	51865	41086	17328	21317	60014	39859	2094	9784
Unclassified	Metabolism	Others	2.73061	0.000711652	3.15068	0	-	-		267740	68130	70482	359321	102263	93764	604472	131913	119876	293718	195603	179776	104254	179948	69835	96678	158544	138435	97271	254702	239458	777601	124075	316139	243118	153314	138596	99161	579520	465655	49579	442888	383724	320525	203056	216004	435217	450951	177429	261289
Unclassified	Poorly Characterized		3.71049	1.78889e-08	3.83581	0	3.77911	0		1288632	342193	344895	1736046	528369	436557	3238953	684770	611111	1445549	988944	1006599	531315	893949	342022	588008	800473	680955	481072	1271021	1186382	4659404	604011	1589433	1240022	851688	738392	492779	2917738	2245853	171834	2179690	2265010	1905952	1119805	1243460	2612801	2563711	764067	1083547
Unclassified	Poorly Characterized	Function unknown	-	-	3.42092	0	3.30501	9.15988e-11		417289	112259	113209	565825	165138	162952	1025741	225010	201996	494671	303105	340997	169472	296145	95972	224214	280544	218334	162829	426929	421274	1566414	200019	534956	425745	287248	241146	174982	946345	861485	52736	814381	921453	770857	423757	463395	1062591	1015795	249433	354881
Unclassified	Poorly Characterized	General function prediction only	3.52819	3.77365e-13	3.62059	0	3.60114	0		871343	229934	231686	1170221	363231	273605	2213212	459760	409115	950878	685839	665602	361843	597804	246050	363794	519929	462621	318243	844092	765108	3092990	403992	1054477	814277	564440	497246	317797	1971393	1384368	119098	1365309	1343557	1135095	696048	780065	1550210	1547916	514634	728666
									Total number of reads	76045506	19973547	20218824	102045810	32404818	23409345	191290074	42816612	35578302	83493363	58516119	58886073	32018148	52654047	20552172	33131076	44505576	40572228	27838233	73575312	65462232	266417940	35257290	88926561	69920223	49727115	42337077	26921964	165864099	118717665	10137480	115437297	113901726	96363999	58440126	63713451	132236904	127303425	43990920	61856715
[truncated: 515 more columns]

## Sheet: Table S5
Table S5. Datasets used for the meta-analysis
Species	Diets	Dietary type	16S rRNA region	Data source
C. alocasiae	Elephant ear plants	Specialist	V3-V4	PRJNA699707 (This study)
C. xenalocasiae	Elephant ear plants	Specialist	V3-V4	PRJNA699707 (This study)
D. falleni	Mushrooms	Specialist	V3-V4	PRJNA341389, PRJNA428838
D. neotestacea	Mushrooms	Specialist	V3-V4	PRJNA341389, PRJNA428838
D. putrida	Mushrooms	Specialist	V3-V4	PRJNA341389, PRJNA428838
D. recens	Mushrooms	Specialist	V3-V4	PRJNA341389
D. nigrospiracula	Cactus	Specialist	V4	PRJNA385203
D. melanogaster	Fruits and rotten matters	Generalist	V1-V2 and V3-V4	MG-RAST: mgp4572, PRJNA381755
D. simulans	Fruits and rotten matters	Generalist	V1-V2	MG-RAST: mgp4572
D. suzukii	Fruits and rotten matters	Generalist	V3-V4	PRJNA347319, PRJNA412893
